# Supplementary material for: Chemo-mechanical diffusion waves explain collective dynamics of immune cell podosomes
Source: Nat Commun. 2023 May 22;14:2902. doi: 10.1038/s41467-023-38598-z (PMC10202956; doi:10.1038/s41467-023-38598-z)
Supplement: Supplementary file 10 — Source data [file 41467_2023_38598_MOESM10_ESM.xlsx]

## Sheet: Fig1C
Fig.1C Top inset	Time (s)	Core Height (um)		Fig.1C Bottom inset	Time (s)	Core height (nm)
	0	1.16123			0	100
	0.700909	1.16341			1	111.002
	1.40182	1.16408			2	121.908
	2.10273	1.16466			3	136.088
	2.80363	1.16546			4	143.877
	3.50454	1.16837			5	154.995
	4.20545	1.17038			6	164.237
	4.90636	1.16885			7	174.776
	5.60727	1.1683			8	183.419
	6.21386	1.17116			9	196.375
	6.82046	1.17142			10	204.623
	7.42705	1.1683			11	212.645
	8.03364	1.16548			12	219.355
	8.54709	1.16653			13	231.038
	9.06054	1.17055			14	235.571
	9.57399	1.17608			15	244.22
	10.0874	1.17903			16	252.92
	10.5401	1.17923			17	260.847
	10.9928	1.1786			18	266.492
	11.4455	1.17616			19	271.236
	11.8982	1.17331			20	275.641
	12.4496	1.17241			21	282.616
	13.0011	1.17296			22	290.938
	13.5526	1.17325			23	297.592
	14.1041	1.17234			24	307.173
	14.6235	1.16893			25	315.011
	15.1429	1.16646			26	325.207
	15.6623	1.1675			27	329.096
	16.1816	1.16866			28	337.972
	16.6362	1.16578			29	342.836
	17.0908	1.16461			30	352.232
	17.5454	1.16727			31	355.649
	18	1.1687			32	358.859
	18.5105	1.16434			33	362.03
	19.0211	1.15998			34	365.311
	19.5316	1.15742			35	368.836
	20.0421	1.15537			36	375.387
	20.7175	1.15371			37	380.877
	21.3929	1.14702			38	387.576
	22.0684	1.13262			39	391.575
	22.7438	1.12358			40	398.429
	23.3878	1.12457			41	403.739
	24.0318	1.11787			42	412.723
	24.6758	1.10324			43	417.996
	25.3198	1.09214			44	422.625
	25.9484	1.09244			45	432.42
	26.577	1.09027			46	436.1
	27.2056	1.0815			47	437.331
	27.8341	1.07271			48	442.257
	28.3403	1.06816			49	442.648
	28.8464	1.0653			50	442.471
	29.3525	1.06575			51	438.95
	29.8587	1.06438			52	442.612
	30.3273	1.06142			53	449.521
	30.796	1.06113			54	452.562
	31.2646	1.06105			55	455.609
	31.7333	1.05941			56	461.169
	32.2417	1.05592			57	456.868
	32.7501	1.05044			58	459.117
	33.2585	1.04318			59	465.132
	33.7669	1.03707			60	470.47
	34.3665	1.03161			61	469.854
	34.9661	1.0261			62	472.877
	35.5656	1.02194			63	477.663
	36.1652	1.01888			64	476.921
	37.1819	1.01437			65	483.125
	38.1986	1.00812			66	487.636
	39.2153	0.999525			67	484.488
	40.232	0.992868			68	480.632
	41.2187	0.988014			69	484.975
	42.2053	0.984045			70	491.999
	43.1919	0.982843			71	498.932
	44.1786	0.979385			72	505.626
	44.9904	0.971715			73	508.731
	45.8022	0.965879			74	512.202
	46.614	0.963289			75	515.873
	47.4259	0.959188			76	518.929
	48.1673	0.957849			77	520.227
	48.9087	0.953317			78	521.903
	49.6501	0.937714			79	518.818
	50.3915	0.922855			80	523.664
	51.0875	0.92494			81	526.606
	51.7835	0.922113			82	525.494
	52.4795	0.904227			83	526.964
	53.1756	0.886895			84	530.824
	53.8494	0.883617			85	536.876
	54.5233	0.878976			86	533.048
	55.1972	0.870537			87	540.633
	55.8711	0.863173			88	542.8
	56.6061	0.855994			89	542.463
	57.3411	0.852317			90	539.27
	58.0761	0.856124			91	539.679
	58.8111	0.855703			92	542.484
	59.4789	0.847354			93	546.782
	60.1466	0.843607			94	547.845
	60.8144	0.843667			95	551.757
	61.4822	0.84073			96	553.495
	62.124	0.833347			97	558.615
	62.7657	0.831526			98	561.746
	63.4075	0.835679			99	561.954
	64.0492	0.837654			100	557.392
	64.6006	0.834908			101	558.092
	65.1519	0.830993			102	560.872
	65.7032	0.82479			103	560.605
	66.2545	0.818703			104	566.375
	66.8368	0.811927			105	559.403
	67.4191	0.803795			106	558.154
	68.0013	0.797182			107	558.319
	68.5836	0.792788			108	560.807
	69.0717	0.789916			109	558.168
	69.5599	0.78799			110	561.219
	70.048	0.786796			111	559.61
	70.5361	0.784496			112	558.831
	71.0204	0.778726			113	558.794
	71.5047	0.773182			114	557.154
	71.9889	0.770765			115	557.196
	72.4732	0.770077			116	555.773
	72.9643	0.768001			117	557.266
	73.4554	0.765429			118	559.474
	73.9466	0.762768			119	559.376
	74.4377	0.759203			120	555.551
	74.9289	0.754906			121	558.353
	75.4202	0.750733			122	557.023
	75.9114	0.74616			123	555.528
	76.4026	0.740898			124	555.003
	76.8939	0.73832			125	553.21
	77.3851	0.73716			126	553.781
	77.8763	0.73367			127	556.141
	78.3676	0.728542			128	555.118
	79.1778	0.720645			129	552.357
	79.988	0.716622			130	555.606
	80.7982	0.717341			131	559.577
	81.6084	0.715899			132	561.337
	82.3862	0.708517			133	561.654
	83.1641	0.703265			134	566.102
	83.9419	0.701792			135	563.292
	84.7197	0.700143			136	558.524
	85.4305	0.696427			137	562.159
	86.1412	0.693599			138	572.991
	86.852	0.690523			139	574.073
	87.5628	0.684212			140	576.13
	88.1584	0.675183			141	571.74
	88.754	0.668889			142	576.13
	89.3496	0.667419			143	578.618
	89.9451	0.665519			144	582.725
	90.4921	0.661993			145	579.331
	91.039	0.657066			146	585.205
	91.5859	0.649386			147	582.193
	92.1328	0.645433			148	577.13
	92.7863	0.643413			149	574.891
	93.4398	0.635398			150	574.703
	94.0933	0.625649			151	571.576
	94.7469	0.618314			152	577.499
	95.3262	0.617947			153	578.402
	95.9055	0.616357			154	580.062
	96.4849	0.608665			155	581.374
	97.0642	0.60138			156	583.963
	97.6152	0.599207			157	589.988
	98.1662	0.596435			158	588.417
	98.7171	0.593268			159	586.885
	99.2681	0.590557			160	589.652
	99.7607	0.588637			161	592.53
	100.253	0.585324			162	597.022
	100.746	0.580825			163	598.586
	101.238	0.578014			164	598.51
	101.975	0.57514			165	600.18
	102.711	0.569024			166	593.551
	103.447	0.562661			167	593.687
	104.183	0.560057			168	597.224
	105.023	0.551461			169	595.881
	105.863	0.54139			170	598.059
	106.704	0.541251			171	600.81
	107.544	0.542293			172	598.445
	108.308	0.538724			173	595.935
	109.073	0.532825			174	596.978
	109.837	0.521096			175	599.876
	110.601	0.508759			176	594.565
	111.296	0.505077			177	590.005
	111.99	0.503914			178	584.37
	112.685	0.500547			179	591.75
	113.38	0.495885			180	589.971
	114.024	0.491032			181	594.205
	114.668	0.484541			182	589.941
	115.312	0.477771			183	587.672
	115.956	0.471112			184	584.444
	116.556	0.466068			185	585.735
	117.156	0.461474			186	588.507
	117.756	0.455555			187	586.926
	118.355	0.448094			188	584.847
	119.16	0.439316			189	585.622
	119.964	0.429948			190	582.533
	120.768	0.419363			191	587.978
	121.572	0.414609			192	581.38
	122.323	0.413458			193	577.071
	123.075	0.410207			194	575.123
	123.826	0.40767			195	576.64
	124.578	0.402912			196	576.265
	125.215	0.404476			197	573.819
	125.853	0.40673			198	573.075
	126.491	0.399049			199	573.026
	127.128	0.389621			200	572.434
	127.766	0.384602			201	572.014
	128.403	0.378447			202	567.241
	129.041	0.374101			203	568.645
	129.679	0.37211			204	568.373
	130.27	0.370391			205	571.137
	130.862	0.370032			206	573.37
	131.453	0.371217			207	572.013
	132.045	0.369346			208	574.785
	132.52	0.363652			209	574.297
	132.994	0.360715			210	576.957
	133.469	0.362195			211	574.343
	133.944	0.363349			212	572.641
	134.477	0.362952			213	572.628
	135.01	0.364436			214	577.064
	135.543	0.364897			215	575.537
	136.076	0.362062			216	575.562
	136.537	0.360937			217	572.398
	136.998	0.359751			218	574.06
	137.458	0.354785			219	580.389
	137.919	0.35056			220	580.133
	138.446	0.349655			221	587.682
	138.972	0.347084			222	581.946
	139.499	0.343163			223	584.883
	140.026	0.339648			224	579.005
	140.534	0.333246			225	580.831
	141.042	0.328269			226	581.459
	141.55	0.330231			227	585.567
	142.058	0.332673			228	584.821
	142.652	0.333649			229	585.69
	143.245	0.332343			230	579.464
	143.839	0.323233			231	590.029
	144.432	0.313425			232	593.224
	145.041	0.307032			233	596.552
	145.651	0.30392			234	601.429
	146.26	0.306869			235	597.508
	146.869	0.309247			236	599.654
	147.512	0.307682			237	602.207
	148.155	0.302639			238	602.509
	148.797	0.292128			239	602.723
	149.44	0.282634			240	604.879
	149.955	0.282065			241	600.001
	150.469	0.282677			242	598.951
	150.983	0.28098			243	604.005
	151.498	0.27927			244	599.689
	152.024	0.283812			245	597.807
	152.55	0.285884			246	596.305
	153.076	0.279829			247	592.729
	153.602	0.273541			248	590.094
	154.079	0.274037			249	591.228
	154.556	0.272524			250	595.929
	155.033	0.267332			251	598.641
	155.51	0.261954			252	600.691
	155.977	0.25942			253	595.505
	156.444	0.25948			254	594.058
	156.911	0.26237			255	592.369
	157.378	0.265132			256	589.721
	157.886	0.264085			257	590.922
	158.394	0.265108			258	593.653
	158.903	0.271253			259	596.37
	159.411	0.277346			260	594.435
	159.985	0.278311			261	592.231
	160.559	0.276245			262	594.768
	161.133	0.272125			263	597.84
	161.707	0.267815			264	597.553
	162.314	0.266693			265	598.949
	162.922	0.263806			266	603.113
	163.529	0.255952			267	601.837
	164.137	0.249771			268	598.177
	164.649	0.249933			269	587.974
	165.162	0.249055			270	591.785
	165.675	0.245809			271	590.695
	166.188	0.242096			272	592.018
	166.66	0.241125			273	592.172
	167.133	0.241783			274	591.567
	167.605	0.242417			275	585.929
	168.077	0.241248			276	582.542
	168.489	0.23907			277	582.306
	168.901	0.238732			278	584.045
	169.313	0.240539			279	576.954
	169.725	0.242198			280	578.202
	170.161	0.240794			281	576.925
	170.598	0.239255			282	575.597
	171.034	0.239577			283	572.343
	171.47	0.240348			284	567.537
	172.2	0.237551			285	567.302
	172.931	0.233796			286	560.221
	173.661	0.231916			287	561.405
	174.391	0.231435			288	561.282
	174.94	0.228035			289	559.989
	175.49	0.229076			290	555.743
	176.039	0.238771			291	555.863
	176.588	0.246772			292	562.331
	177.138	0.250603			293	566.932
	177.687	0.2532			294	562.72
	178.236	0.249758			295	558.519
	178.786	0.246601			296	560.433
	179.263	0.250096			297	560.112
	179.741	0.253679			298	561.107
	180.218	0.254719			299	564.221
	180.696	0.254348			300	567.222
	181.265	0.255232			301	569.168
	181.833	0.256791			302	570.537
	182.402	0.257985			303	566.465
	182.971	0.257414			304	568.723
	183.503	0.258125			305	573.409
	184.035	0.264275			306	571.081
	184.567	0.273292			307	572.396
	185.099	0.278649			308	572.873
	185.626	0.279695			309	575.239
	186.154	0.281593			310	578.957
	186.681	0.284051			311	580.48
	187.208	0.287422			312	580.089
	187.801	0.287562			313	585.151
	188.393	0.287552			314	583.424
	188.985	0.293038			315	580.116
	189.577	0.299624			316	576.939
	190.189	0.301355			317	580.692
	190.8	0.301874			318	579.583
	191.411	0.302858			319	575.986
	192.023	0.304547			320	579.53
	192.59	0.307446			321	576.015
	193.157	0.310983			322	579.133
	193.725	0.313672			323	577.642
	194.292	0.315832			324	571.772
	194.759	0.318824			325	570.372
	195.226	0.321954			326	575.746
	195.693	0.324163			327	562.702
	196.16	0.3266			328	560.569
	196.686	0.332763			329	556.172
	197.212	0.339071			330	551.914
	197.738	0.342819			331	553.582
	198.264	0.346337			332	559.809
	198.792	0.350772			333	564.953
	199.321	0.352409			334	566.505
	199.85	0.351967			335	561.819
	200.379	0.352579			336	555.817
	200.828	0.353216			337	548.38
	201.277	0.355401			338	543.525
	201.726	0.36135			339	545.035
	202.175	0.366211			340	546.465
	202.565	0.369188			341	546.431
	202.954	0.371864			342	540.912
	203.344	0.371152			343	543.621
	203.734	0.369128			344	549.057
	204.082	0.371145			345	547.733
	204.43	0.37136			346	550.637
	204.778	0.36677			347	548.027
	205.127	0.364521			348	551.679
	205.446	0.365342			349	551.078
	205.765	0.365118			350	551.916
	206.084	0.367366			351	552.294
	206.403	0.371593			352	551.438
	206.784	0.374837			353	551.858
	207.166	0.37729			354	550.252
	207.548	0.380554			355	548.895
	207.93	0.38355			356	550.776
	208.361	0.384414			357	550.799
	208.793	0.384388			358	556.3
	209.224	0.385117			359	564.927
	209.655	0.38739			360	566
	210.065	0.387892			361	562.479
	210.474	0.389716			362	563.395
	210.884	0.395805			363	571.219
	211.293	0.400627			364	572.699
	211.685	0.402899			365	573.71
	212.077	0.405966			366	574.455
	212.469	0.407468			367	575.023
	212.86	0.408528			368	576.667
	213.203	0.409112			369	575.02
	213.546	0.409682			370	574.028
	213.889	0.411579			371	572.929
	214.232	0.412994			372	574.111
	214.527	0.414726			373	575.88
	214.821	0.41802			374	570.979
	215.116	0.421023			375	567.603
	215.41	0.423957			376	567.131
	215.715	0.426946			377	568.355
	216.019	0.428516			378	569.411
	216.324	0.429364			379	566.174
	216.629	0.431464			380	561.21
	216.935	0.433426			381	560.627
	217.241	0.434189			382	559.033
	217.547	0.435868			383	556.983
	217.853	0.438777			384	556.774
	218.2	0.443408			385	560.416
	218.548	0.44766			386	559.485
	218.895	0.450076			387	563.457
	219.243	0.452108			388	570.308
	219.547	0.453835			389	564.945
	219.852	0.455959			390	560.484
	220.157	0.459899			391	565.809
	220.462	0.464388			392	570.154
	220.816	0.46625			393	571.574
	221.17	0.465958			394	573.427
	221.524	0.466004			395	565.213
	221.878	0.466908			396	560.158
	222.247	0.468567			397	560.734
	222.616	0.470349			398	558.124
	222.985	0.471458			399	562.815
	223.354	0.472185			400	563.606
	223.655	0.473117			401	569.08
	223.955	0.474889			402	571.74
	224.256	0.477481			403	573.346
	224.557	0.479951			404	569.134
	224.832	0.481917			405	570.655
	225.107	0.483843			406	570.872
	225.382	0.485593			407	573.856
	225.657	0.487985			408	579.085
	225.906	0.489344			409	576.601
	226.154	0.488983			410	571.34
	226.403	0.48866			411	569.604
	226.652	0.489691			412	572.322
	226.898	0.492036			413	570.099
	227.145	0.495239			414	568.174
	227.391	0.498752			415	570.794
	227.637	0.50089			416	574.022
	227.86	0.501909			417	574.788
	228.082	0.502529			418	576.442
	228.304	0.502265			419	580.206
	228.526	0.502673			420	587.394
	228.779	0.505512			421	586.409
	229.031	0.508725			422	588.886
	229.283	0.51134			423	585.977
	229.536	0.513655			424	582.387
	229.788	0.516263			425	577.825
	230.04	0.517928			426	578.932
	230.292	0.518511			427	579.008
	230.545	0.519677			428	576.403
	230.798	0.522308			429	575.827
	231.052	0.524912			430	582.399
	231.305	0.527231			431	581.798
	231.559	0.529344			432	579.85
	231.823	0.531356			433	581.006
	232.087	0.531904			434	582.534
	232.352	0.531175			435	584.608
	232.616	0.531738			436	586.119
	232.884	0.534394			437	582.506
	233.151	0.536552			438	579.343
	233.419	0.538384			439	573.86
	233.686	0.541145			440	574.909
	234.008	0.544494			441	577.476
	234.33	0.547446			442	579.535
	234.652	0.551846			443	575.975
	234.975	0.55734			444	575.715
	235.273	0.560179			445	570.771
	235.572	0.562297			446	571.017
	235.87	0.566028			447	571.436
	236.169	0.569687			448	571.579
	236.45	0.572043			449	573.06
	236.731	0.573945			450	568.049
	237.012	0.575046			451	573.232
	237.293	0.577114			452	571.885
	237.565	0.5796			453	572.633
	237.837	0.581655			454	572.183
	238.109	0.584228			455	574.824
	238.382	0.586133			456	578.361
	238.654	0.587213			457	573.065
	238.926	0.587694			458	571.172
	239.198	0.587285			459	572.63
	239.47	0.588258			460	571.028
	239.804	0.59009			461	577.803
	240.138	0.591155			462	583.305
	240.471	0.594133			463	581.846
	240.805	0.599121			464	589.636
	241.129	0.602423			465	589.75
	241.453	0.604621			466	583.778
	241.776	0.607687			467	584.453
	242.1	0.610772			468	587.009
	242.384	0.613067			469	585.56
	242.669	0.61563			470	586.629
	242.953	0.617822			471	588.351
	243.238	0.619384			472	591.809
	243.511	0.623037			473	590.647
	243.783	0.626658			474	588.222
	244.056	0.627283			475	586.154
	244.329	0.627858			476	586.954
	244.638	0.629187			477	591.296
	244.947	0.6308			478	591.217
	245.256	0.63541			479	587.658
	245.565	0.640468			480	589.297
	245.942	0.646449			481	596.542
	246.319	0.652146			482	595.567
	246.697	0.654844			483	596.332
	247.074	0.657458			484	596.882
	247.416	0.660906			485	590.691
	247.757	0.666119			486	593.388
	248.099	0.674538			487	596.518
	248.441	0.681855			488	597.805
	248.743	0.684922			489	593.689
	249.046	0.685875			490	596.516
	249.349	0.684892			491	591.665
	249.652	0.685079			492	592.597
	249.917	0.686567			493	592.168
	250.183	0.688338			494	596.091
	250.449	0.69141			495	599.199
	250.714	0.694616			496	600.735
	250.945	0.696568			497	603.802
	251.175	0.699595			498	602.302
	251.406	0.70396			499	603.397
	251.636	0.707826			500	602.605
	251.913	0.711489			501	597.244
	252.191	0.714534			502	603.659
	252.468	0.715982			503	606.72
	252.745	0.717491			504	605.907
	253.151	0.721278			505	602.384
	253.557	0.724246			506	604.855
	253.964	0.727067			507	601.513
	254.37	0.731957			508	599.466
	254.703	0.735075			509	597.548
	255.037	0.737741			510	594.613
	255.371	0.742951			511	598.392
	255.704	0.747896			512	598.343
	256.046	0.749336			513	595.444
	256.387	0.750801			514	597.423
	256.728	0.753437			515	593.136
	257.07	0.755693			516	591.306
	257.39	0.758139			517	592.504
	257.711	0.760559			518	588.132
	258.031	0.761455			519	583.661
	258.351	0.763887			520	584.963
	258.711	0.769113			521	589.884
	259.071	0.773846			522	597.205
	259.43	0.778593			523	597.878
	259.79	0.782387			524	591.248
	260.117	0.786961			525	590.698
	260.445	0.791561			526	587.347
	260.772	0.793417			527	592.866
	261.1	0.794736			528	596.056
	261.439	0.800686			529	603.845
	261.779	0.805131			530	604.051
	262.119	0.804433			531	603.786
	262.459	0.804346			532	607.211
	262.782	0.807479			533	605.747
	263.105	0.810173			534	609.634
	263.428	0.813823			535	617.574
	263.752	0.818031			536	612.23
	264.125	0.821167			537	609.671
	264.498	0.823412			538	614.911
	264.871	0.826688			539	613.291
	265.244	0.831754			540	613.025
	265.663	0.837018			541	608.281
	266.081	0.842056			542	607.086
	266.5	0.84829			543	608.175
	266.918	0.853967			544	602.158
	267.255	0.857479			545	606.73
	267.591	0.859932			546	603.196
	267.928	0.860933			547	604.058
	268.264	0.862805			548	601.708
	268.552	0.867144			549	601.703
	268.84	0.870294			550	603.586
	269.128	0.870496			551	602.309
	269.416	0.87051			552	608.89
	269.676	0.873139			553	605.504
	269.935	0.876613			554	601.487
	270.194	0.879944			555	595.582
	270.454	0.882545			556	596.157
	270.826	0.884462			557	601.51
	271.198	0.885252			558	595.509
	271.57	0.886258			559	596.65
	271.942	0.888232			560	597.738
	272.416	0.889551			561	607.152
	272.889	0.893875			562	611.625
	273.363	0.904089			563	608.602
	273.837	0.913151			564	607.959
	274.31	0.916036			565	606.518
	274.783	0.921275			566	602.811
	275.256	0.930247			567	609.209
	275.728	0.93841			568	605.379
	276.114	0.943286			569	603.84
	276.5	0.947946			570	603.537
	276.886	0.951306			571	602.638
	277.271	0.955219			572	600.042
	277.685	0.960785			573	601.181
	278.099	0.964022			574	599.041
	278.513	0.964569			575	602.74
	278.927	0.964713			576	604.51
	279.305	0.967468			577	605.218
	279.684	0.972745			578	601.826
	280.062	0.979054			579	599.679
	280.44	0.983886			580	597.131
	280.811	0.986866			581	593.374
	281.181	0.990345			582	595.187
	281.552	0.994311			583	595.693
	281.922	0.997918			584	596.142
	282.325	0.999966			585	595.189
	282.729	1.00408			586	592.871
	283.133	1.01205			587	599.876
	283.536	1.01935			588	600.259
	283.969	1.02232			589	603.498
	284.401	1.02412			590	603.164
	284.833	1.02612			591	599.002
	285.266	1.02917			592	595.35
	285.777	1.03123			593	594.205
	286.289	1.03587			594	588.263
	286.8	1.04618			595	586.951
	287.312	1.05473			596	583.956
	287.73	1.05741			597	585.069
	288.148	1.06179			598	589.621
	288.565	1.06733			599	585.75
	288.983	1.07176			600	588.035
	289.41	1.07401			601	589.896
	289.836	1.07649			602	591.27
	290.263	1.07996			603	587.448
	290.689	1.08385			604	592.654
	291.249	1.08844			605	592.969
	291.808	1.0925			606	584.16
	292.367	1.09539			607	581.975
	292.926	1.09626			608	587.586
	293.51	1.09612			609	587.011
	294.094	1.09724			610	585.345
	294.678	1.09974			611	583.585
	295.262	1.10286			612	580.571
	295.798	1.10457			613	578.97
	296.334	1.10749			614	580.206
	296.87	1.11248			615	582.695
	297.406	1.11507			616	583.852
	297.821	1.11548			617	583.856
	298.236	1.11503			618	581.962
	298.651	1.1121			619	585.391
	299.066	1.11079			620	586.178
	299.384	1.11181			621	586.691
	299.702	1.11462			622	589.759
	300.02	1.12017			623	590.329
	300.338	1.12419			624	592.739
	300.656	1.12541			625	593.869
	300.974	1.12647			626	588.775
	301.293	1.12648			627	585.083
	301.611	1.12639			628	589.572
	301.909	1.12908			629	591.156
	302.207	1.13096			630	584.832
	302.506	1.12952			631	580.87
	302.804	1.12883			632	587.195
	303.095	1.13068			633	585.166
	303.386	1.13148			634	586.061
	303.677	1.13194			635	588.102
	303.968	1.13282			636	593.121
	304.269	1.13367			637	589.141
	304.57	1.13521			638	589.265
	304.872	1.13795			639	583.501
	305.173	1.13955			640	581.349
	305.614	1.1394			641	590.365
	306.056	1.14133			642	591.237
	306.498	1.14504			643	591.153
	306.94	1.14787			644	592.718
	307.439	1.14794			645	583.122
	307.939	1.14676			646	585.348
	308.438	1.14553			647	585.65
	308.938	1.14576			648	587.251
	309.466	1.14629			649	587.006
	309.993	1.14764			650	588.012
	310.521	1.15115			651	589.938
	311.049	1.15398			652	593.992
	311.619	1.15416			653	593.279
	312.189	1.1557			654	583.399
	312.759	1.15899			655	587.709
	313.329	1.16083			656	583.504
	313.827	1.15999			657	590.773
	314.325	1.16044			658	593.998
	314.823	1.16256			659	596.074
	315.321	1.16431			660	597.114
	315.772	1.16705			661	599.725
	316.223	1.16921			662	598.388
	316.675	1.16813			663	597.177
	317.126	1.16866			664	600.523
	317.523	1.17107			665	601.176
	317.92	1.16918			666	594.034
	318.317	1.16425			667	589.8
	318.715	1.16047			668	591.574
	319.121	1.16106			669	592.369
	319.528	1.16056			670	590.794
	319.935	1.15701			671	587.209
	320.341	1.15484			672	585.328
	320.693	1.15431			673	586.708
	321.044	1.15203			674	586.277
	321.396	1.15034			675	579.143
	321.748	1.1506			676	581.25
	322.098	1.14943			677	580.661
	322.448	1.14807			678	588.225
	322.799	1.1497			679	590.978
	323.149	1.15164			680	592.834
	323.52	1.1507			681	594.03
	323.89	1.15078			682	590.019
	324.26	1.15255			683	593.806
	324.63	1.15297			684	589.209
	325.004	1.15268			685	585.925
	325.377	1.15425			686	581.63
	325.751	1.15604			687	581.404
	326.124	1.15813			688	583.156
	326.705	1.15617			689	584.749
	327.286	1.15145			690	588.165
	327.867	1.15109			691	584.195
	328.447	1.15265			692	585.168
	329.11	1.15255			693	586.856
	329.772	1.15599			694	588.72
	330.434	1.16192			695	591.338
	331.097	1.16345			696	590.483
	331.644	1.16188			697	586.46
	332.191	1.16115			698	584.727
	332.738	1.15954			699	584.499
	333.285	1.15964			700	579.473
	333.842	1.16123			701	577.972
	334.399	1.16086			702	578.211
	334.956	1.15989			703	574.52
	335.512	1.15991			704	575.325
	336.225	1.15794			705	577.542
	336.937	1.15504			706	581.917
	337.649	1.15497			707	578.841
	338.362	1.15465			708	576.634
	338.964	1.15396			709	579.289
	339.566	1.15591			710	577.328
	340.168	1.1576			711	580.707
	340.77	1.15496			712	575.799
	341.372	1.1494			713	575.699
	341.973	1.14878			714	580.476
	342.575	1.15265			715	576.349
	343.176	1.15367			716	572.379
	343.746	1.14902			717	568.691
	344.315	1.14493			718	567.449
	344.885	1.14228			719	564.675
	345.455	1.14073			720	568.53
	346.126	1.13888			721	567.573
	346.797	1.13103			722	569.631
	347.468	1.1172			723	570.623
	348.139	1.10868			724	574.06
	348.753	1.1078			725	577.166
	349.368	1.10424			726	570.323
	349.983	1.10011			727	567.12
	350.598	1.09944			728	566.663
	351.133	1.09967			729	568.163
	351.668	1.09689			730	559.699
	352.203	1.09305			731	564.656
	352.738	1.08969			732	564.358
	353.517	1.08835			733	563.688
	354.297	1.0846			734	563.801
	355.077	1.07482			735	564.865
	355.857	1.066			736	569.957
	356.844	1.0615			737	573.394
	357.832	1.06022			738	561.642
	358.819	1.06322			739	555.85
	359.806	1.06566			740	550.829
	360.602	1.06581			741	551.479
	361.398	1.06495			742	554.919
	362.194	1.06186			743	555.78
	362.99	1.05919			744	563.608
	364.373	1.05242			745	559.989
	365.755	1.04722			746	558.846
	367.137	1.05103			747	557.103
	368.52	1.05511			748	557.176
	369.614	1.05402			749	558.166
	370.709	1.04497			750	557.135
	371.803	1.02656			751	559.888
	372.897	1.01561			752	558.772
	373.992	1.0155			753	558.534
	375.086	1.01177			754	560.367
	376.18	1.00747			755	557.934
	377.275	1.00454			756	559.049
	378.336	1.00132			757	558.548
	379.398	0.992825			758	560.363
	380.46	0.979426			759	559.069
	381.521	0.966829			760	559.519
	382.507	0.959062			761	554.381
	383.494	0.949555			762	554.378
	384.48	0.937735			763	553.788
	385.466	0.927952			764	554.433
	386.513	0.919123			765	544.642
	387.56	0.913202			766	542.085
	388.606	0.913667			767	545.961
	389.653	0.913325			768	550.585
	390.527	0.911686			769	556.818
	391.401	0.90313			770	558.364
	392.274	0.882415			771	559.889
	393.148	0.863979			772	561.104
	394.041	0.858456			773	561.4
	394.934	0.849398			774	566.89
	395.828	0.834204			775	572.695
	396.721	0.822718			776	571.439
	397.523	0.820363			777	574.264
	398.325	0.812805			778	573.207
	399.128	0.798146			779	578.716
	399.93	0.784585			780	583.394
	400.913	0.782746			781	586.397
	401.895	0.780496			782	588.474
	402.878	0.768051			783	586.522
	403.861	0.754057			784	588.783
	404.66	0.750914			785	590.613
	405.458	0.749922			786	584.777
	406.257	0.7477			787	586.612
	407.055	0.743148			788	590.701
	407.809	0.735008			789	591.409
	408.563	0.727566			790	591.365
	409.317	0.724431			791	589.926
	410.07	0.720875			792	584.584
	410.811	0.720454			793	582.001
	411.551	0.717934			794	574.979
	412.292	0.704651			795	576.134
	413.033	0.692095			796	579.688
	413.799	0.685435			797	575.427
	414.565	0.675874			798	576.573
	415.331	0.667836			799	575.019
	416.097	0.66457			800	573.656
	416.829	0.661795			801	567.337
	417.561	0.655664			802	574.178
	418.293	0.647576			803	576.075
	419.024	0.636756			804	572.706
	419.772	0.625014			805	569.502
	420.519	0.618453			806	569.56
	421.267	0.616769			807	574.689
	422.014	0.61498			808	566.649
	422.808	0.606859			809	567.913
	423.601	0.600397			810	565.205
	424.395	0.600004			811	570.508
	425.189	0.600023			812	574.82
	426.006	0.592618			813	576.765
	426.823	0.587131			814	573.369
	427.64	0.587447			815	574.71
	428.457	0.58637			816	571.616
	429.164	0.579722			817	572.465
	429.871	0.576076			818	578.507
	430.578	0.576396			819	572.909
	431.286	0.574368			820	576.843
	432.14	0.567483			821	574.639
	432.995	0.564864			822	578.047
	433.85	0.565268			823	578.909
	434.705	0.564186			824	577.736
	435.537	0.563971			825	574.422
	436.37	0.565498			826	574.255
	437.203	0.563757			827	573.021
	438.035	0.558879			828	568.489
	438.958	0.555189			829	565.846
	439.881	0.547467			830	564.783
	440.805	0.533118			831	561.534
	441.728	0.522096			832	562.94
	442.537	0.515239			833	569.837
	443.346	0.508702			834	567.291
	444.156	0.507914			835	563.125
	444.965	0.507656			836	561.129
	445.678	0.503319			837	559.037
	446.391	0.501278			838	559.421
	447.104	0.502177			839	564.675
	447.817	0.50107			840	558.581
	448.702	0.492725			841	559.445
	449.588	0.486686			842	563.815
	450.473	0.485519			843	560.755
	451.358	0.482827			844	562.176
	452.185	0.475001			845	564.846
	453.011	0.468831			846	557.741
	453.838	0.465669			847	550.497
	454.665	0.463301			848	549.271
	455.37	0.462188			849	550.929
	456.076	0.460754			850	553.787
	456.782	0.456126			851	558.575
	457.488	0.450086			852	557.517
	458.193	0.449324			853	562.037
	458.899	0.447423			854	561.289
	459.605	0.438768			855	569.688
	460.31	0.429441			856	576.318
	461.064	0.422733			857	578.969
	461.818	0.418243			858	578.73
	462.572	0.418712			859	579.191
	463.326	0.419384			860	574.846
	464.134	0.415652			861	568.132
	464.941	0.412015			862	578.033
	465.749	0.408856			863	581.391
	466.556	0.403447			864	580.758
	467.284	0.399692			865	578.372
	468.013	0.400637			866	573.298
	468.741	0.402779			867	565.935
	469.47	0.403187			868	568.706
	470.066	0.402814			869	568.241
	470.662	0.39874			870	568.874
	471.258	0.389716			871	568.324
	471.853	0.382963			872	570.33
	472.394	0.38119			873	568.797
	472.934	0.376836			874	570.247
	473.474	0.370139			875	575.721
	474.014	0.363695			876	571.566
	474.555	0.361895			877	573.478
	475.095	0.361553			878	570.904
	475.635	0.359075			879	569.424
	476.175	0.355424			880	566.571
	476.778	0.352045			881	564.882
	477.38	0.349712			882	566.047
	477.982	0.348719			883	563.746
	478.584	0.346528			884	565.69
	479.1	0.344745			885	561.964
	479.615	0.344375			886	562.308
	480.13	0.343318			887	562.413
	480.645	0.341582			888	561.937
	481.123	0.341959			889	561.26
	481.601	0.342219			890	560.59
	482.079	0.340075			891	560.315
	482.557	0.337679			892	560.565
	483.019	0.333877			893	558.419
	483.481	0.332353			894	564.925
	483.942	0.33721			895	560.277
	484.404	0.340949			896	563.261
	484.886	0.341437			897	560.033
	485.367	0.342702			898	562.042
	485.849	0.340908			899	560.044
	486.33	0.336753			900	560.108
	486.762	0.333344			901	553.132
	487.193	0.332022			902	553.5
	487.625	0.333132			903	559.012
	488.057	0.333912			904	558.344
	488.463	0.334838			905	561.572
	488.869	0.334296			906	560.129
	489.274	0.32986			907	559.975
	489.68	0.326571			908	559.828
	490.05	0.327447			909	560.434
	490.421	0.327388			910	566.279
	490.791	0.326196			911	562.455
	491.162	0.32574			912	559.23
	491.545	0.326428			913	554.45
	491.929	0.32712			914	551.993
	492.313	0.328362			915	550.763
	492.697	0.329814			916	551.052
	493.088	0.331021			917	552.311
	493.48	0.330974			918	558.004
	493.872	0.329365			919	555.049
	494.264	0.327822			920	554.24
	494.671	0.322252			921	553.651
	495.079	0.317663			922	556.194
	495.486	0.320566			923	557.019
	495.894	0.323943			924	560.287
	496.332	0.325575			925	566.364
	496.771	0.327897			926	567.991
	497.21	0.326056			927	568.844
	497.648	0.322964			928	571.101
	498.052	0.325194			929	571.582
	498.455	0.329725			930	573.75
	498.858	0.333002			931	573.891
	499.262	0.333994			932	575.893
	499.756	0.336854			933	577.352
	500.251	0.341352			934	577.081
	500.745	0.344442			935	576.317
	501.239	0.34651			936	577.521
	501.83	0.34835			937	578.341
	502.421	0.348118			938	580.531
	503.013	0.347386			939	584.068
	503.604	0.349163			940	586.645
	504.146	0.353452			941	586.42
	504.689	0.358477			942	588.97
	505.231	0.363461			943	590.232
	505.774	0.366161			944	588.962
	506.045	0.366192			945	588.688
	506.316	0.366789			946	582.174
	506.588	0.368483			947	583.171
	506.859	0.370629			948	579.183
	507.131	0.372608			949	574.223
	507.402	0.373855			950	580.354
	507.673	0.373868			951	574.074
	507.945	0.373405			952	580.114
	508.237	0.375262			953	576.326
	508.529	0.376843			954	569.975
	508.821	0.375845			955	571.248
	509.113	0.375447			956	570.865
	509.446	0.376171			957	571.583
	509.778	0.375517			958	570.633
	510.111	0.375345			959	573.971
	510.444	0.375032			960	578.927
	510.731	0.375685			961	572.618
	511.018	0.376578			962	569.993
	511.306	0.375656			963	576.776
	511.593	0.374432			964	579.972
	511.972	0.375129			965	584.134
	512.352	0.376007			966	586.069
	512.731	0.376641			967	583.573
	513.11	0.378367			968	586.087
	513.632	0.380514			969	586.902
	514.154	0.382682			970	594.555
	514.676	0.387777			971	588.881
	515.198	0.393766			972	586.31
	515.685	0.398068			973	588.273
	516.172	0.399213			974	590.695
	516.66	0.396423			975	591.22
	517.147	0.394504			976	602.079
	517.593	0.395886			977	607.118
	518.038	0.39907			978	596.973
	518.483	0.404137			979	601.899
	518.929	0.407681			980	602.907
	519.332	0.40866			981	600.994
	519.735	0.412282			982	602.333
	520.138	0.418482			983	599.852
	520.541	0.422945			984	600.69
	520.991	0.423906			985	599.806
	521.441	0.426786			986	594.874
	521.89	0.432063			987	589.496
	522.34	0.435982			988	586.071
	522.848	0.435949			989	585.294
	523.357	0.436981			990	585.803
	523.866	0.440886			991	588.253
	524.375	0.445422			992	579.513
	524.924	0.45004			993	578.968
	525.474	0.452066			994	577.33
	526.024	0.449135			995	579.206
	526.573	0.446028			996	584.097
	527.15	0.450067			997	583.545
	527.727	0.45607			998	590.9
	528.303	0.459629			999	590.478
	528.88	0.4619			1000	586.134
	529.394	0.466035
	529.908	0.469644
	530.421	0.472034
	530.935	0.477052
	531.388	0.484915
	531.841	0.489635
	532.294	0.490013
	532.747	0.49011
	533.285	0.490805
	533.823	0.492618
	534.361	0.498376
	534.899	0.502754
	535.44	0.505727
	535.981	0.512286
	536.521	0.519096
	537.062	0.523594
	537.524	0.52542
	537.987	0.527942
	538.449	0.531551
	538.911	0.533901
	539.418	0.538416
	539.926	0.543261
	540.433	0.543135
	540.94	0.541945
	541.451	0.54134
	541.962	0.54283
	542.473	0.55015
	542.984	0.557828
	543.396	0.560273
	543.808	0.561708
	544.22	0.562715
	544.633	0.564402
	545.056	0.569266
	545.48	0.572468
	545.903	0.570996
	546.327	0.570202
	546.697	0.572002
	547.067	0.572229
	547.437	0.57244
	547.807	0.574677
	548.253	0.581112
	548.699	0.584607
	549.145	0.582657
	549.591	0.581503
	549.868	0.585128
	550.145	0.590432
	550.421	0.595589
	550.698	0.598763
	550.975	0.599216
	551.252	0.600137
	551.528	0.603062
	551.805	0.606173
	552.096	0.608109
	552.387	0.609864
	552.677	0.611545
	552.968	0.614109
	553.326	0.616212
	553.684	0.616482
	554.042	0.617713
	554.4	0.621068
	554.874	0.62571
	555.347	0.627667
	555.82	0.628074
	556.293	0.630276
	556.804	0.633913
	557.314	0.637887
	557.825	0.643776
	558.335	0.648584
	558.702	0.650433
	559.069	0.651547
	559.436	0.651646
	559.804	0.652845
	560.171	0.654199
	560.538	0.656449
	560.905	0.661721
	561.272	0.666388
	561.614	0.667574
	561.955	0.666594
	562.296	0.663928
	562.638	0.663378
	562.915	0.665707
	563.192	0.668232
	563.469	0.67093
	563.746	0.674192
	564.062	0.678784
	564.378	0.682338
	564.694	0.684003
	565.009	0.685
	565.274	0.6859
	565.539	0.687075
	565.803	0.689296
	566.068	0.692082
	566.314	0.69399
	566.56	0.694871
	566.806	0.695307
	567.053	0.69667
	567.361	0.70117
	567.669	0.702953
	567.977	0.700018
	568.285	0.698706
	568.571	0.703189
	568.856	0.706328
	569.142	0.706559
	569.427	0.707154
	569.739	0.709649
	570.051	0.711854
	570.362	0.714806
	570.674	0.71804
	570.973	0.719655
	571.272	0.720672
	571.571	0.722388
	571.869	0.72458
	572.289	0.728686
	572.709	0.732821
	573.129	0.735869
	573.549	0.740514
	573.97	0.746197
	574.392	0.75031
	574.814	0.754448
	575.235	0.758916
	575.585	0.761196
	575.934	0.765428
	576.284	0.773793
	576.633	0.781955
	576.983	0.783896
	577.332	0.786224
	577.682	0.7924
	578.031	0.797545
	578.328	0.799792
	578.626	0.802424
	578.923	0.803909
	579.22	0.805769
	579.483	0.807572
	579.746	0.811465
	580.009	0.818869
	580.272	0.824385
	580.564	0.827672
	580.857	0.830457
	581.15	0.829976
	581.442	0.829171
	581.785	0.833414
	582.127	0.836159
	582.469	0.834313
	582.811	0.833884
	583.121	0.836352
	583.43	0.839209
	583.74	0.844023
	584.05	0.847055
	584.403	0.850191
	584.757	0.854459
	585.111	0.855782
	585.465	0.856884
	585.863	0.860897
	586.261	0.863913
	586.659	0.865642
	587.057	0.867239
	587.378	0.868412
	587.699	0.869945
	588.021	0.872626
	588.342	0.874909
	588.605	0.875747
	588.868	0.877358
	589.131	0.879916
	589.394	0.882412
	589.661	0.882569
	589.929	0.883164
	590.197	0.886693
	590.464	0.891266
	590.712	0.893436
	590.96	0.893917
	591.208	0.893457
	591.456	0.893393
	591.729	0.89519
	592.002	0.898637
	592.275	0.902726
	592.548	0.905801
	592.859	0.907556
	593.17	0.908721
	593.481	0.909703
	593.792	0.911213
	594.075	0.913114
	594.358	0.914775
	594.641	0.916278
	594.924	0.918296
	595.302	0.921234
	595.681	0.924875
	596.059	0.929901
	596.437	0.934123
	596.855	0.937189
	597.273	0.939458
	597.692	0.940165
	598.11	0.940894
	598.483	0.940453
	598.857	0.940769
	599.231	0.944604
	599.604	0.948509
	599.955	0.951127
	600.305	0.953442
	600.656	0.953624
	601.006	0.953843
	601.397	0.956839
	601.787	0.960292
	602.178	0.963246
	602.568	0.965801
	603.022	0.969188
	603.476	0.971332
	603.929	0.971701
	604.383	0.972739
	604.889	0.973186
	605.395	0.975574
	605.902	0.983531
	606.408	0.990333
	606.821	0.992839
	607.234	0.993899
	607.647	0.991673
	608.059	0.990224
	608.645	0.996534
	609.23	1.00333
	609.815	1.00589
	610.4	1.00745
	610.912	1.0073
	611.425	1.00669
	611.937	1.01076
	612.449	1.01724
	612.869	1.01965
	613.289	1.0222
	613.709	1.02676
	614.128	1.03019
	614.489	1.0305
	614.85	1.03172
	615.211	1.03445
	615.571	1.03762
	616.01	1.04185
	616.45	1.04526
	616.889	1.046
	617.328	1.04558
	617.704	1.04813
	618.079	1.05147
	618.454	1.05297
	618.829	1.05381
	619.216	1.05403
	619.603	1.05409
	619.989	1.05578
	620.376	1.05675
	620.718	1.05702
	621.061	1.0566
	621.404	1.05409
	621.746	1.053
	622.141	1.05555
	622.537	1.05596
	622.932	1.05386
	623.327	1.05363
	623.651	1.0561
	623.976	1.05767
	624.3	1.05827
	624.624	1.05833
	625.138	1.05896
	625.652	1.05998
	626.165	1.06069
	626.679	1.06089
	627.167	1.06149
	627.654	1.06535
	628.141	1.07257
	628.629	1.07923
	629.127	1.08455
	629.625	1.08607
	630.124	1.08158
	630.622	1.07826
	631.103	1.07771
	631.585	1.07839
	632.067	1.08312
	632.548	1.08596
	632.95	1.08761
	633.352	1.08982
	633.754	1.08807
	634.155	1.0847
	634.458	1.08522
	634.761	1.08776
	635.064	1.09067
	635.367	1.09308
	635.67	1.09389
	635.972	1.09417
	636.275	1.09502
	636.578	1.09505
	636.867	1.09485
	637.156	1.09439
	637.445	1.09234
	637.733	1.09092
	638.035	1.09137
	638.337	1.0914
	638.64	1.09106
	638.942	1.09085
	639.25	1.09108
	639.558	1.09219
	639.866	1.09435
	640.174	1.09654
	640.48	1.09513
	640.786	1.09366
	641.092	1.09544
	641.398	1.09655
	641.66	1.09549
	641.923	1.09541
	642.185	1.0955
	642.448	1.09571
	642.71	1.09552
	642.973	1.09544
	643.236	1.09627
	643.498	1.0973
	643.83	1.09854
	644.162	1.10163
	644.493	1.10578
	644.825	1.10778
	645.156	1.10691
	645.486	1.10569
	645.817	1.10491
	646.147	1.10658
	646.486	1.1099
	646.825	1.11166
	647.164	1.11188
	647.503	1.11106
	647.789	1.11096
	648.075	1.11162
	648.36	1.1122
	648.646	1.11243
	648.948	1.11318
	649.25	1.11359
	649.551	1.11313
	649.853	1.11386
	650.181	1.11498
	650.509	1.11614
	650.837	1.11912
	651.165	1.12076
	651.552	1.12028
	651.938	1.12042
	652.324	1.12002
	652.711	1.11944
	653.041	1.11888
	653.372	1.11801
	653.702	1.11772
	654.033	1.11902
	654.363	1.12031
	654.694	1.11974
	655.024	1.11799
	655.354	1.11575
	655.688	1.11642
	656.021	1.11822
	656.354	1.11782
	656.687	1.11715
	656.986	1.11894
	657.284	1.11931
	657.583	1.11695
	657.881	1.11482
	658.18	1.11357
	658.479	1.11248
	658.778	1.11301
	659.077	1.11325
	659.402	1.11224
	659.726	1.11235
	660.051	1.11303
	660.375	1.11272
	660.72	1.111
	661.065	1.11032
	661.41	1.11076
	661.755	1.11022
	662.142	1.11119
	662.528	1.11236
	662.915	1.10955
	663.302	1.10657
	663.696	1.10449
	664.091	1.1028
	664.486	1.10402
	664.88	1.10391
	665.308	1.10281
	665.735	1.10302
	666.162	1.10129
	666.59	1.09978
	666.98	1.10053
	667.371	1.10028
	667.762	1.09828
	668.152	1.09546
	668.587	1.09213
	669.022	1.09017
	669.457	1.09051
	669.891	1.0903
	670.336	1.08992
	670.78	1.08859
	671.225	1.08386
	671.669	1.08014
	672.167	1.0778
	672.665	1.07357
	673.163	1.07025
	673.661	1.06879
	674.269	1.06588
	674.877	1.06538
	675.485	1.0696
	676.093	1.07087
	676.771	1.06576
	677.449	1.06579
	678.127	1.07054
	678.805	1.07179
	679.361	1.07099
	679.916	1.07165
	680.472	1.06959
	681.028	1.06601
	681.559	1.06099
	682.091	1.05651
	682.623	1.05593
	683.154	1.05591
	683.744	1.05561
	684.334	1.05142
	684.924	1.0394
	685.514	1.02811
	686.132	1.02412
	686.749	1.01847
	687.366	1.00971
	687.984	1.00245
	688.538	0.997998
	689.092	0.997196
	689.646	1.00164
	690.2	1.00237
	690.778	0.998483
	691.357	0.995632
	691.935	0.989919
	692.513	0.982753
	692.99	0.980327
	693.467	0.980181
	693.944	0.979368
	694.42	0.976858
	694.914	0.973338
	695.408	0.970938
	695.902	0.970316
	696.396	0.970045
	696.927	0.966823
	697.459	0.964995
	697.99	0.966907
	698.521	0.967076
	699.075	0.963756
	699.628	0.964894
	700.182	0.969219
	700.735	0.970253
	701.189	0.966716
	701.642	0.964486
	702.096	0.963905
	702.549	0.96235
	703.03	0.957612
	703.512	0.950832
	703.993	0.943357
	704.474	0.938987
	704.984	0.933702
	705.494	0.92725
	706.004	0.924641
	706.515	0.922739
	707.023	0.921185
	707.531	0.918117
	708.039	0.909792
	708.548	0.902747
	708.999	0.897555
	709.451	0.893882
	709.903	0.896331
	710.354	0.897735
	710.924	0.892354
	711.495	0.887614
	712.065	0.882984
	712.635	0.876893
	713.243	0.870348
	713.852	0.866471
	714.46	0.863863
	715.069	0.860211
	715.516	0.856769
	715.964	0.85408
	716.412	0.851682
	716.86	0.848468
	717.308	0.843521
	717.755	0.837958
	718.203	0.832729
	718.651	0.828111
	719.107	0.824237
	719.562	0.818531
	720.018	0.810087
	720.473	0.802838
	720.924	0.799291
	721.375	0.795797
	721.826	0.791678
	722.277	0.787416
	722.721	0.782364
	723.165	0.777603
	723.609	0.774779
	724.053	0.772233
	724.733	0.76382
	725.413	0.75534
	726.093	0.750743
	726.773	0.748919
	727.688	0.746347
	728.604	0.736262
	729.519	0.716663
	730.435	0.698791
	731.063	0.693229
	731.692	0.690476
	732.32	0.689307
	732.949	0.686335
	733.577	0.676867
	734.206	0.671494
	734.835	0.675288
	735.463	0.676191
	735.971	0.671518
	736.479	0.668612
	736.988	0.664284
	737.496	0.657467
	738.051	0.651044
	738.605	0.64783
	739.16	0.645788
	739.715	0.642488
	740.27	0.638801
	740.825	0.633403
	741.379	0.62481
	741.934	0.617585
	742.487	0.613596
	743.04	0.609482
	743.593	0.605286
	744.146	0.599386
	744.811	0.596329
	745.476	0.594579
	746.14	0.58641
	746.805	0.576013
	747.477	0.572227
	748.149	0.570536
	748.822	0.566561
	749.494	0.559606
	750.051	0.554698
	750.608	0.548507
	751.165	0.539672
	751.723	0.533673
	752.22	0.531574
	752.718	0.526562
	753.216	0.519094
	753.714	0.511395
	754.226	0.50878
	754.739	0.506966
	755.252	0.500423
	755.765	0.491499
	756.224	0.487722
	756.684	0.485969
	757.144	0.48332
	757.604	0.480229
	757.974	0.477053
	758.343	0.473058
	758.713	0.469478
	759.083	0.46558
	759.521	0.462256
	759.96	0.457709
	760.398	0.449228
	760.837	0.442384
	761.219	0.440288
	761.602	0.436784
	761.984	0.431874
	762.366	0.427327
	762.758	0.424221
	763.15	0.421653
	763.542	0.419537
	763.934	0.417829
	764.43	0.416051
	764.927	0.413852
	765.423	0.410833
	765.92	0.407429
	766.449	0.39989
	766.977	0.390465
	767.506	0.384432
	768.034	0.381531
	768.498	0.381959
	768.963	0.380563
	769.427	0.373099
	769.891	0.364886
	770.321	0.362708
	770.751	0.359195
	771.181	0.352047
	771.611	0.346243
	772.025	0.344249
	772.438	0.341601
	772.852	0.338703
	773.265	0.336195
	773.635	0.335015
	774.005	0.333051
	774.375	0.329205
	774.745	0.325078
	775.115	0.321002
	775.485	0.318616
	775.855	0.319565
	776.225	0.320254
	776.552	0.317176
	776.878	0.316323
	777.205	0.319691
	777.531	0.322055
	777.846	0.320114
	778.161	0.316842
	778.476	0.312697
	778.791	0.310127
	779.222	0.309237
	779.653	0.30667
	780.084	0.302584
	780.515	0.299717
	780.96	0.295443
	781.404	0.294913
	781.848	0.302734
	782.293	0.307965
	782.68	0.306841
	783.068	0.304946
	783.455	0.300235
	783.843	0.29754
	784.206	0.296549
	784.568	0.296446
	784.931	0.300248
	785.294	0.303119
	785.726	0.300757
	786.159	0.299608
	786.591	0.300536
	787.024	0.29925
	787.496	0.295765
	787.969	0.29603
	788.442	0.298445
	788.914	0.300165
	789.432	0.299352
	789.949	0.294554
	790.467	0.286572
	790.985	0.281496
	791.434	0.278389
	791.883	0.275169
	792.332	0.275528
	792.781	0.276817
	793.305	0.276604
	793.828	0.276314
	794.352	0.275433
	794.875	0.275389
	795.451	0.272616
	796.027	0.268727
	796.603	0.268274
	797.178	0.267162
	797.751	0.262435
	798.324	0.259084
	798.897	0.258005
	799.47	0.259408
	800.043	0.260114
	800.616	0.260176
	801.189	0.261364
	801.762	0.261755
	802.385	0.263896
	803.009	0.266109
	803.632	0.263357
	804.255	0.259166
	804.775	0.259618
	805.295	0.261352
	805.814	0.26232
	806.334	0.26231
	806.968	0.264349
	807.602	0.270081
	808.236	0.2779
	808.87	0.285366
	809.445	0.286219
	810.019	0.284758
	810.594	0.28673
	811.168	0.290862
	811.634	0.29072
	812.099	0.288517
	812.564	0.287528
	813.029	0.289137
	813.587	0.292684
	814.144	0.295617
	814.702	0.296678
	815.259	0.29446
	815.67	0.291415
	816.081	0.289426
	816.492	0.289007
	816.903	0.289935
	817.314	0.290099
	817.725	0.288923
	818.136	0.287994
	818.547	0.288975
	818.922	0.292879
	819.297	0.294621
	819.673	0.291732
	820.048	0.289229
	820.431	0.290516
	820.813	0.290524
	821.196	0.289289
	821.578	0.289569
	821.925	0.293071
	822.272	0.294226
	822.619	0.291213
	822.966	0.288917
	823.281	0.288954
	823.595	0.288343
	823.91	0.28847
	824.224	0.289056
	824.552	0.289748
	824.88	0.291259
	825.208	0.29314
	825.536	0.294198
	825.92	0.29581
	826.303	0.297468
	826.687	0.29734
	827.071	0.297215
	827.498	0.299588
	827.926	0.302988
	828.354	0.307088
	828.782	0.312425
	829.245	0.317447
	829.708	0.320021
	830.171	0.321522
	830.634	0.32266
	831.061	0.32413
	831.488	0.327552
	831.915	0.332549
	832.342	0.336441
	832.769	0.33702
	833.196	0.336294
	833.623	0.336002
	834.05	0.337653
	834.435	0.340877
	834.82	0.341812
	835.205	0.339635
	835.59	0.338841
	835.909	0.341329
	836.228	0.342275
	836.548	0.341073
	836.867	0.340303
	837.17	0.341229
	837.472	0.341092
	837.775	0.340027
	838.078	0.339992
	838.463	0.343339
	838.848	0.34319
	839.233	0.337698
	839.618	0.334859
	839.966	0.338521
	840.315	0.340787
	840.663	0.340923
	841.011	0.341591
	841.398	0.342284
	841.785	0.344523
	842.172	0.351367
	842.559	0.357763
	843.025	0.358629
	843.491	0.359213
	843.957	0.362188
	844.424	0.365956
	844.804	0.367993
	845.184	0.369893
	845.564	0.371707
	845.944	0.373602
	846.435	0.372558
	846.926	0.369833
	847.417	0.369801
	847.907	0.371412
	848.369	0.372918
	848.83	0.373257
	849.291	0.371671
	849.752	0.372033
	850.218	0.375919
	850.684	0.378871
	851.15	0.380762
	851.616	0.38342
	852.013	0.387001
	852.41	0.389609
	852.806	0.390969
	853.203	0.39261
	853.597	0.394692
	853.992	0.39804
	854.386	0.403611
	854.78	0.408532
	855.108	0.409232
	855.435	0.408832
	855.763	0.409253
	856.091	0.411072
	856.419	0.412341
	856.746	0.412922
	857.074	0.414383
	857.402	0.417362
	857.826	0.421539
	858.251	0.424377
	858.675	0.426182
	859.099	0.427799
	859.544	0.431001
	859.989	0.435214
	860.434	0.438875
	860.879	0.440985
	861.265	0.443152
	861.651	0.446652
	862.038	0.450222
	862.424	0.452966
	862.867	0.456644
	863.31	0.46107
	863.754	0.464824
	864.197	0.468092
	864.558	0.470887
	864.919	0.472971
	865.28	0.474309
	865.641	0.476061
	866.034	0.47934
	866.428	0.482286
	866.822	0.484181
	867.216	0.485601
	867.629	0.487984
	868.043	0.489438
	868.456	0.489483
	868.87	0.491262
	869.299	0.493441
	869.729	0.496025
	870.158	0.502509
	870.587	0.509875
	870.994	0.51459
	871.401	0.518244
	871.808	0.520785
	872.215	0.523458
	872.758	0.529469
	873.302	0.533312
	873.845	0.532857
	874.388	0.532951
	874.814	0.536306
	875.241	0.539319
	875.667	0.541728
	876.094	0.545324
	876.421	0.549589
	876.749	0.552371
	877.077	0.553142
	877.405	0.554402
	877.733	0.557708
	878.061	0.559321
	878.389	0.558586
	878.717	0.558202
	879.001	0.56034
	879.284	0.562834
	879.567	0.564794
	879.851	0.566684
	880.147	0.57128
	880.443	0.575569
	880.739	0.576616
	881.034	0.57674
	881.283	0.57732
	881.532	0.577873
	881.781	0.579533
	882.03	0.581429
	882.412	0.584045
	882.795	0.585685
	883.177	0.585497
	883.559	0.586389
	883.901	0.589354
	884.243	0.592692
	884.585	0.5962
	884.927	0.59856
	885.367	0.597827
	885.807	0.599696
	886.247	0.607511
	886.687	0.615441
	887.187	0.620214
	887.686	0.624499
	888.186	0.627674
	888.685	0.631329
	889.188	0.638224
	889.69	0.642775
	890.192	0.642368
	890.694	0.643148
	891.121	0.647874
	891.549	0.6514
	891.976	0.653599
	892.404	0.65637
	892.909	0.658487
	893.414	0.660234
	893.919	0.664623
	894.424	0.668051
	894.856	0.669688
	895.288	0.672164
	895.72	0.673725
	896.152	0.674825
	896.548	0.676395
	896.944	0.677591
	897.34	0.678445
	897.736	0.680281
	898.24	0.684662
	898.743	0.688355
	899.247	0.690797
	899.751	0.693846
	899.947	0.695972
	900.144	0.69801
	900.34	0.699677
	900.537	0.701851
	900.734	0.704289
	900.93	0.70605
	901.127	0.707623
	901.323	0.709223
	901.534	0.709909
	901.745	0.710577
	901.956	0.712447
	902.167	0.714216
	902.397	0.715706
	902.627	0.718094
	902.857	0.720391
	903.087	0.721607
	903.321	0.721197
	903.555	0.722241
	903.789	0.726094
	904.023	0.729959
	904.314	0.731703
	904.605	0.732935
	904.896	0.734158
	905.187	0.735096
	905.519	0.73612
	905.85	0.737863
	906.182	0.740055
	906.514	0.742407
	906.872	0.741628
	907.231	0.741675
	907.59	0.7469
	907.949	0.752582
	908.315	0.755382
	908.682	0.758974
	909.048	0.762558
	909.414	0.765441
	909.838	0.771624
	910.262	0.77614
	910.686	0.774697
	911.11	0.774573
	911.467	0.777437
	911.823	0.779516
	912.18	0.782941
	912.536	0.786026
	912.877	0.787439
	913.217	0.788741
	913.557	0.789697
	913.898	0.790297
	914.235	0.792452
	914.572	0.795806
	914.91	0.798574
	915.247	0.800924
	915.565	0.803784
	915.882	0.808082
	916.2	0.813638
	916.517	0.818492
	916.823	0.821584
	917.129	0.824122
	917.436	0.826399
	917.742	0.829447
	918.074	0.83532
	918.406	0.838614
	918.739	0.837183
	919.071	0.837486
	919.403	0.841048
	919.736	0.841857
	920.069	0.841766
	920.402	0.842926
	920.719	0.844893
	921.037	0.84598
	921.355	0.846531
	921.673	0.847127
	922.123	0.848531
	922.572	0.851389
	923.022	0.856258
	923.472	0.862221
	923.869	0.866828
	924.267	0.868998
	924.665	0.868855
	925.062	0.869343
	925.414	0.869552
	925.766	0.870946
	926.118	0.876235
	926.47	0.881397
	926.78	0.882418
	927.09	0.883527
	927.4	0.885741
	927.71	0.888021
	928.058	0.88946
	928.405	0.891501
	928.753	0.894763
	929.1	0.898715
	929.624	0.906123
	930.147	0.909788
	930.671	0.907108
	931.194	0.906006
	931.677	0.908873
	932.159	0.911448
	932.642	0.915731
	933.124	0.920174
	933.524	0.924468
	933.924	0.927743
	934.325	0.927536
	934.725	0.926967
	935.107	0.927228
	935.49	0.928439
	935.872	0.932397
	936.255	0.935988
	936.672	0.93869
	937.089	0.941951
	937.506	0.944388
	937.923	0.947479
	938.302	0.94999
	938.682	0.951626
	939.062	0.954161
	939.441	0.956687
	939.779	0.959008
	940.116	0.961428
[truncated: 1,162 more rows]

## Sheet: Fig1D
Fig.1D Top panel	Time (s)	Core height (um)			Fig.1D Bottom panel	Time (s)	Protrusion force (nN)	Myosin force (nN)
	0	1.2053				0	7.49888	14.7895
	0.00061682	1.20525				0.00061682	7.53176	14.8362
	0.00123364	1.20512				0.00123364	7.56699	14.8867
	0.00185046	1.20491				0.00185046	7.60049	14.9351
	0.00246728	1.20464				0.00246728	7.62584	14.9723
	0.0030841	1.20429				0.0030841	7.64844	15.006
	0.00370092	1.20392				0.00370092	7.65845	15.022
	0.00431774	1.20353				0.00431774	7.65149	15.014
	0.00493456	1.20315				0.00493456	7.65861	15.026
	0.00562541	1.20262				0.00562541	7.71685	15.111
	0.00631625	1.20196				0.00631625	7.76404	15.181
	0.00700709	1.20122				0.00700709	7.76866	15.1912
	0.00769793	1.20047				0.00769793	7.76267	15.1864
	0.00843021	1.19965				0.00843021	7.80237	15.2466
	0.00916249	1.19872				0.00916249	7.84692	15.3143
	0.00989477	1.19766				0.00989477	7.86951	15.3514
	0.010627	1.19652				0.010627	7.89212	15.389
	0.011296	1.19542				0.011296	7.92073	15.4349
	0.011965	1.19424				0.011965	7.95338	15.487
	0.012634	1.19296				0.012634	8.00187	15.5619
	0.0133029	1.19157				0.0133029	8.04602	15.6312
	0.0139608	1.19011				0.0139608	8.06985	15.6722
	0.0146186	1.18856				0.0146186	8.10145	15.7245
	0.0152764	1.18691				0.0152764	8.14673	15.7967
	0.0159342	1.18515				0.0159342	8.19211	15.8696
	0.0167637	1.18275				0.0167637	8.25306	15.9677
	0.0175931	1.18022				0.0175931	8.28606	16.0269
	0.0184225	1.17763				0.0184225	8.26823	16.0145
	0.0192519	1.17506				0.0192519	8.26411	16.0214
	0.0199582	1.17284				0.0199582	8.3143	16.1034
	0.0206644	1.17051				0.0206644	8.34465	16.1578
	0.0213707	1.16812				0.0213707	8.33945	16.1623
	0.0220769	1.16571				0.0220769	8.34552	16.1828
	0.0226711	1.16365				0.0226711	8.38359	16.2469
	0.0232653	1.16151				0.0232653	8.40996	16.2947
	0.0238594	1.15934				0.0238594	8.41944	16.3189
	0.0244536	1.15714				0.0244536	8.43119	16.3464
	0.0249628	1.15521				0.0249628	8.45412	16.3883
	0.0254721	1.15325				0.0254721	8.47515	16.4278
	0.0259813	1.15124				0.0259813	8.49211	16.4617
	0.0264906	1.1492				0.0264906	8.5085	16.495
	0.0269998	1.14712				0.0269998	8.54111	16.5514
	0.0275091	1.14498				0.0275091	8.56283	16.5927
	0.0280183	1.14282				0.0280183	8.5541	16.5911
	0.0285275	1.14066				0.0285275	8.54681	16.5914
	0.0289841	1.13874				0.0289841	8.55306	16.6098
	0.0294407	1.1368				0.0294407	8.56268	16.633
	0.0298973	1.13484				0.0298973	8.58681	16.6768
	0.0303539	1.13284				0.0303539	8.60915	16.7184
	0.0308556	1.13061				0.0308556	8.60309	16.7208
	0.0313574	1.12836				0.0313574	8.61501	16.7488
	0.0318592	1.12608				0.0318592	8.66604	16.8323
	0.0323609	1.12371				0.0323609	8.70515	16.8993
	0.0327919	1.12162				0.0327919	8.71452	16.9229
	0.0332229	1.11951				0.0332229	8.73638	16.9643
	0.0336539	1.11735				0.0336539	8.75865	17.0064
	0.0340849	1.11517				0.0340849	8.77224	17.0364
	0.0346069	1.1125				0.0346069	8.79245	17.0782
	0.0351289	1.10978				0.0351289	8.82355	17.1357
	0.0356509	1.10697				0.0356509	8.85204	17.1899
	0.0361729	1.10412				0.0361729	8.87176	17.2319
	0.0366894	1.10126				0.0366894	8.88799	17.269
	0.037206	1.09839				0.037206	8.89173	17.2885
	0.0377226	1.09553				0.0377226	8.88141	17.2881
	0.0382392	1.09266				0.0382392	8.8837	17.3055
	0.0387857	1.08962				0.0387857	8.89495	17.3365
	0.0393323	1.08655				0.0393323	8.90136	17.3607
	0.0398789	1.08346				0.0398789	8.91975	17.402
	0.0404254	1.08034				0.0404254	8.94032	17.4465
	0.0410203	1.07689				0.0410203	8.95564	17.4853
	0.0416151	1.0734				0.0416151	8.9712	17.5246
	0.0422099	1.06988				0.0422099	8.98435	17.5606
	0.0428048	1.06634				0.0428048	8.99875	17.5985
	0.0434286	1.06257				0.0434286	9.01467	17.6397
	0.0440525	1.05875				0.0440525	9.03917	17.6932
	0.0446764	1.05486				0.0446764	9.07799	17.7673
	0.0453003	1.05088				0.0453003	9.11623	17.8411
	0.0459675	1.04655				0.0459675	9.12477	17.8747
	0.0466348	1.04222				0.0466348	9.12218	17.8925
	0.0473021	1.03786				0.0473021	9.13396	17.9307
	0.0479694	1.03347				0.0479694	9.15705	17.9851
	0.0487931	1.02798				0.0487931	9.17862	18.0427
	0.0496168	1.02243				0.0496168	9.1933	18.091
	0.0504405	1.01682				0.0504405	9.20537	18.1358
	0.0512641	1.01115				0.0512641	9.22327	18.1892
	0.0520899	1.0054				0.0520899	9.26424	18.2756
	0.0529157	0.99952				0.0529157	9.30091	18.3566
	0.0537415	0.993542				0.0537415	9.31281	18.403
	0.0545673	0.987512				0.0545673	9.32576	18.4511
	0.0554005	0.981373				0.0554005	9.34057	18.5025
	0.0562337	0.975151				0.0562337	9.36908	18.5736
	0.057067	0.968825				0.057067	9.43402	18.6967
	0.0579002	0.962327				0.0579002	9.48445	18.8002
	0.0585797	0.95691				0.0585797	9.48907	18.8336
	0.0592591	0.951448				0.0592591	9.51355	18.8952
	0.0599386	0.945917				0.0599386	9.56333	18.993
	0.0606181	0.940272				0.0606181	9.60441	19.079
	0.0611989	0.935366				0.0611989	9.61108	19.1128
	0.0617797	0.930445				0.0617797	9.61768	19.1465
	0.0623605	0.925506				0.0623605	9.63503	19.1954
	0.0629414	0.92052				0.0629414	9.6622	19.2585
	0.063557	0.91517				0.063557	9.67792	19.3073
	0.0641726	0.909803				0.0641726	9.67775	19.3336
	0.0647882	0.904435				0.0647882	9.6795	19.3626
	0.0654039	0.899045				0.0654039	9.69737	19.4146
	0.0662612	0.891469				0.0662612	9.70261	19.4595
	0.0671186	0.883895				0.0671186	9.69342	19.484
	0.067976	0.876349				0.067976	9.71289	19.5489
	0.0688334	0.868736				0.0688334	9.74569	19.6329
	0.0695902	0.861924				0.0695902	9.74183	19.6612
	0.0703469	0.855103				0.0703469	9.74504	19.6995
	0.0711037	0.848259				0.0711037	9.78036	19.7833
	0.0718604	0.841338				0.0718604	9.80692	19.8552
	0.0725231	0.835212				0.0725231	9.82049	19.9047
	0.0731858	0.829037				0.0731858	9.84393	19.9684
	0.0738485	0.822803				0.0738485	9.85247	20.0113
	0.0745111	0.816551				0.0745111	9.85058	20.0396
	0.0751953	0.810103				0.0751953	9.86023	20.0852
	0.0758795	0.803608				0.0758795	9.88316	20.1497
	0.0765637	0.797043				0.0765637	9.91254	20.2238
	0.0772479	0.790403				0.0772479	9.93746	20.2919
	0.0781326	0.781712				0.0781326	9.96348	20.3717
	0.0790174	0.773019				0.0790174	9.95177	20.3982
	0.0799021	0.764447				0.0799021	9.89114	20.3549
	0.0807869	0.756058				0.0807869	9.8419	20.3267
	0.0817027	0.747489				0.0817027	9.82495	20.3452
	0.0826186	0.738905				0.0826186	9.83996	20.4089
	0.0835345	0.730222				0.0835345	9.90615	20.5455
	0.0844504	0.721341				0.0844504	9.95975	20.6653
	0.0852187	0.713765				0.0852187	9.962	20.7059
	0.0859871	0.706173				0.0859871	9.96914	20.7536
	0.0867554	0.698564				0.0867554	9.98313	20.8111
	0.0875237	0.690927				0.0875237	9.99	20.8586
	0.0883224	0.682968				0.0883224	9.97926	20.8828
	0.0891211	0.674976				0.0891211	10.0003	20.9522
	0.0899197	0.666903				0.0899197	10.0599	21.0764
	0.0907184	0.658704				0.0907184	10.0892	21.1584
	0.0913771	0.651887				0.0913771	10.0866	21.1884
	0.0920359	0.645057				0.0920359	10.0997	21.2408
	0.0926946	0.638193				0.0926946	10.1062	21.284
	0.0933534	0.631318				0.0933534	10.103	21.3135
	0.0942726	0.621761				0.0942726	10.0793	21.3272
	0.0951919	0.612239				0.0951919	10.0748	21.3679
	0.0961112	0.602718				0.0961112	10.1091	21.4636
	0.0970305	0.59314				0.0970305	10.1183	21.5241
	0.097793	0.585184				0.097793	10.1	21.5376
	0.0985556	0.577309				0.0985556	10.0721	21.5371
	0.0993182	0.56955				0.0993182	10.0092	21.4865
	0.100081	0.561964				0.100081	9.94861	21.4384
	0.100794	0.554977				0.100794	9.95372	21.4802
	0.101508	0.547969				0.101508	9.9687	21.5361
	0.102221	0.540935				0.102221	9.95217	21.5475
	0.102935	0.533946				0.102935	9.92536	21.5442
	0.103599	0.527513				0.103599	9.92357	21.5735
	0.104263	0.521108				0.104263	9.90875	21.5842
	0.104926	0.514751				0.104926	9.86955	21.5603
	0.10559	0.508487				0.10559	9.83286	21.5394
	0.106209	0.502736				0.106209	9.80627	21.5302
	0.106829	0.497032				0.106829	9.78923	21.5344
	0.107448	0.491351				0.107448	9.7979	21.5747
	0.108067	0.485656				0.108067	9.80764	21.6167
	0.108694	0.479873				0.108694	9.80936	21.6478
	0.10932	0.474116				0.10932	9.79419	21.6548
	0.109947	0.468415				0.109947	9.74743	21.6169
	0.110573	0.462812				0.110573	9.70833	21.5893
	0.111149	0.457734				0.111149	9.69086	21.5898
	0.111725	0.452697				0.111725	9.67214	21.5882
	0.112301	0.447703				0.112301	9.66452	21.6022
	0.112877	0.442726				0.112877	9.66126	21.6222
	0.113473	0.437571				0.113473	9.65189	21.6344
	0.114068	0.432422				0.114068	9.65399	21.6629
	0.114664	0.42728				0.114664	9.66961	21.7104
	0.11526	0.422117				0.11526	9.6765	21.7457
	0.11578	0.41759				0.11578	9.67819	21.7705
	0.1163	0.413074				0.1163	9.67084	21.7825
	0.11682	0.408585				0.11682	9.63817	21.7585
	0.11734	0.404157				0.11734	9.60543	21.7341
	0.117835	0.399993				0.117835	9.58961	21.7324
	0.118331	0.395857				0.118331	9.57589	21.7334
	0.118827	0.391745				0.118827	9.56832	21.7431
	0.119323	0.387649				0.119323	9.56229	21.7548
	0.119955	0.382447				0.119955	9.55024	21.7635
	0.120588	0.377301				0.120588	9.5206	21.7471
	0.12122	0.372247				0.12122	9.46886	21.6989
	0.121852	0.367319				0.121852	9.41739	21.6505
	0.122481	0.362542				0.122481	9.39008	21.6355
	0.12311	0.357856				0.12311	9.3503	21.6025
	0.123739	0.353266				0.123739	9.28821	21.5374
	0.124368	0.348799				0.124368	9.24448	21.4977
	0.124895	0.345123				0.124895	9.24347	21.5144
	0.125421	0.34147				0.125421	9.22707	21.5093
	0.125948	0.337869				0.125948	9.18455	21.467
	0.126475	0.334347				0.126475	9.14583	21.4297
	0.12699	0.330976				0.12699	9.1259	21.4182
	0.127505	0.327635				0.127505	9.11345	21.4171
	0.12802	0.324308				0.12802	9.11329	21.4333
	0.128535	0.320991				0.128535	9.10725	21.4412
	0.129181	0.316864				0.129181	9.07972	21.4227
	0.129828	0.312806				0.129828	9.05411	21.4066
	0.130474	0.308814				0.130474	9.03359	21.3973
	0.13112	0.304874				0.13112	9.01588	21.3918
	0.131876	0.300318				0.131876	9.00074	21.3929
	0.132632	0.295844				0.132632	8.96777	21.3684
	0.133387	0.291489				0.133387	8.90611	21.3028
	0.134143	0.2873				0.134143	8.85169	21.2466
	0.134839	0.283561				0.134839	8.8285	21.2323
	0.135536	0.279858				0.135536	8.8218	21.2411
	0.136233	0.276161				0.136233	8.83202	21.2739
	0.136929	0.272449				0.136929	8.83451	21.2958
	0.137636	0.26873				0.137636	8.80943	21.2787
	0.138342	0.265112				0.138342	8.76414	21.2326
	0.139049	0.261595				0.139049	8.70795	21.1705
	0.139755	0.25821				0.139755	8.66695	21.1293
	0.140331	0.255565				0.140331	8.61834	21.0736
	0.140906	0.252998				0.140906	8.58754	21.0428
	0.141482	0.250467				0.141482	8.61678	21.0966
	0.142057	0.247895				0.142057	8.64123	21.144
	0.142519	0.2458				0.142519	8.6139	21.1157
	0.142982	0.243738				0.142982	8.60031	21.1067
	0.143444	0.241698				0.143444	8.60942	21.1296
	0.143907	0.239655				0.143907	8.60988	21.1404
	0.144318	0.237847				0.144318	8.57668	21.1024
	0.144729	0.236074				0.144729	8.56117	21.0892
	0.145141	0.234317				0.145141	8.57942	21.1238
	0.145552	0.232545				0.145552	8.58759	21.1441
	0.1459	0.231034				0.1459	8.58396	21.1464
	0.146249	0.229532				0.146249	8.57864	21.1463
	0.146597	0.228047				0.146597	8.54652	21.1082
	0.146946	0.226605				0.146946	8.50768	21.0605
	0.147274	0.225295				0.147274	8.48558	21.0357
	0.147603	0.224002				0.147603	8.47691	21.0298
	0.147931	0.222713				0.147931	8.48365	21.0457
	0.148259	0.22142				0.148259	8.4863	21.0559
	0.14864	0.219921				0.14864	8.47546	21.048
	0.149021	0.218441				0.149021	8.4628	21.0374
	0.149402	0.216987				0.149402	8.44466	21.0189
	0.149783	0.215561				0.149783	8.42498	20.9982
	0.150313	0.213611				0.150313	8.40753	20.9831
	0.150844	0.211699				0.150844	8.39092	20.9691
	0.151374	0.209837				0.151374	8.36656	20.9439
	0.151904	0.20803				0.151904	8.33893	20.9137
	0.152495	0.20608				0.152495	8.30879	20.8808
	0.153086	0.204205				0.153086	8.27572	20.8433
	0.153678	0.202402				0.153678	8.24601	20.8102
	0.154269	0.200655				0.154269	8.22907	20.7949
	0.15504	0.19844				0.15504	8.20569	20.7728
	0.155811	0.196354				0.155811	8.1512	20.706
	0.156582	0.194443				0.156582	8.0807	20.6158
	0.157354	0.192715				0.157354	8.03285	20.5567
	0.158068	0.191216				0.158068	8.01867	20.544
	0.158783	0.189794				0.158783	7.98439	20.5026
	0.159497	0.188485				0.159497	7.92333	20.4227
	0.160212	0.187332				0.160212	7.8692	20.3519
	0.160848	0.186454				0.160848	7.81031	20.2729
	0.161484	0.185691				0.161484	7.76749	20.2162
	0.16212	0.184993				0.16212	7.78417	20.2432
	0.162756	0.184277				0.162756	7.79838	20.2668
	0.163275	0.183698				0.163275	7.75449	20.2076
	0.163795	0.183195				0.163795	7.71888	20.1598
	0.164314	0.182745				0.164314	7.71307	20.1538
	0.164833	0.182317				0.164833	7.70607	20.146
	0.165338	0.18193				0.165338	7.67869	20.1092
	0.165843	0.181597				0.165843	7.65167	20.0726
	0.166348	0.181316				0.166348	7.62221	20.0323
	0.166854	0.181092				0.166854	7.59416	19.9938
	0.167421	0.180911				0.167421	7.56645	19.9555
	0.167989	0.180809				0.167989	7.52811	19.9018
	0.168557	0.180794				0.168557	7.4801	19.8339
	0.169124	0.180869				0.169124	7.44482	19.7837
	0.169666	0.181017				0.169666	7.4234	19.7527
	0.170207	0.18123				0.170207	7.38527	19.6977
	0.170749	0.181523				0.170749	7.33469	19.6247
	0.17129	0.181916				0.17129	7.29084	19.5607
	0.171764	0.182328				0.171764	7.27791	19.5404
	0.172237	0.18277				0.172237	7.26316	19.5174
	0.172711	0.183244				0.172711	7.23101	19.4695
	0.173184	0.183768				0.173184	7.20322	19.4276
	0.173626	0.184313				0.173626	7.17521	19.3853
	0.174068	0.184896				0.174068	7.1527	19.3506
	0.17451	0.185503				0.17451	7.15767	19.3546
	0.174951	0.186119				0.174951	7.15214	19.3438
	0.175373	0.186729				0.175373	7.12598	19.3037
	0.175794	0.187369				0.175794	7.1135	19.2829
	0.176215	0.188027				0.176215	7.10206	19.2635
	0.176636	0.188713				0.176636	7.07666	19.2242
	0.177181	0.189667				0.177181	7.04647	19.1768
	0.177725	0.190685				0.177725	7.02217	19.1373
	0.178269	0.191766				0.178269	6.98305	19.0767
	0.178813	0.192926				0.178813	6.94469	19.0167
	0.179427	0.194338				0.179427	6.90616	18.9552
	0.180041	0.195862				0.180041	6.85432	18.8743
	0.180654	0.197502				0.180654	6.80345	18.7943
	0.181268	0.199251				0.181268	6.76647	18.7333
	0.181865	0.201023				0.181865	6.74836	18.6989
	0.182461	0.202853				0.182461	6.72274	18.6537
	0.183058	0.204753				0.183058	6.68167	18.5862
	0.183654	0.206733				0.183654	6.65057	18.5324
	0.184254	0.208787				0.184254	6.64119	18.5089
	0.184854	0.210875				0.184854	6.62323	18.4732
	0.185454	0.213003				0.185454	6.59555	18.4235
	0.186054	0.215189				0.186054	6.57262	18.3803
	0.186616	0.217296				0.186616	6.5596	18.3514
	0.187179	0.219445				0.187179	6.5358	18.3071
	0.187741	0.221645				0.187741	6.49929	18.2446
	0.188304	0.223927				0.188304	6.45943	18.1769
	0.188669	0.225462				0.188669	6.4365	18.1369
	0.189034	0.227032				0.189034	6.41165	18.094
	0.189398	0.228638				0.189398	6.38627	18.0502
	0.189763	0.230275				0.189763	6.36806	18.0163
	0.190128	0.231933				0.190128	6.35403	17.9883
	0.190493	0.233619				0.190493	6.33248	17.9494
	0.190858	0.235342				0.190858	6.30515	17.9023
	0.191223	0.237107				0.191223	6.27694	17.8536
	0.191718	0.239556				0.191718	6.24536	17.7968
	0.192213	0.242063				0.192213	6.21898	17.7471
	0.192708	0.244625				0.192708	6.19519	17.7008
	0.193203	0.247233				0.193203	6.17363	17.6574
	0.193734	0.25007				0.193734	6.15749	17.6205
	0.194264	0.252963				0.194264	6.12643	17.5623
	0.194795	0.255926				0.194795	6.07335	17.4725
	0.195325	0.25898				0.195325	6.03282	17.4001
	0.195759	0.261533				0.195759	6.0215	17.3715
	0.196193	0.264116				0.196193	6.00057	17.3291
	0.196627	0.266743				0.196627	5.9681	17.2702
	0.19706	0.269428				0.19706	5.93367	17.2082
	0.19757	0.272639				0.19757	5.90788	17.1558
	0.19808	0.275879				0.19808	5.9031	17.133
	0.19859	0.279133				0.19859	5.91059	17.1275
	0.199099	0.28239				0.199099	5.9026	17.1001
	0.199526	0.285132				0.199526	5.88543	17.0622
	0.199953	0.28791				0.199953	5.8648	17.0193
	0.20038	0.29073				0.20038	5.83137	16.958
	0.200807	0.293601				0.200807	5.8013	16.9013
	0.201255	0.296659				0.201255	5.78415	16.8619
	0.201703	0.299744				0.201703	5.77015	16.8269
	0.202151	0.302852				0.202151	5.75875	16.7953
	0.202599	0.305984				0.202599	5.74359	16.7584
	0.203483	0.312259				0.203483	5.70799	16.677
	0.204366	0.318673				0.204366	5.66772	16.5883
	0.205249	0.325225				0.205249	5.61964	16.4879
	0.206133	0.331916				0.206133	5.58572	16.4068
	0.206924	0.338031				0.206924	5.54372	16.3171
	0.207716	0.344257				0.207716	5.5078	16.2355
	0.208508	0.350552				0.208508	5.51778	16.2185
	0.209299	0.356828				0.209299	5.534	16.2103
	0.209949	0.361957				0.209949	5.5076	16.1476
	0.210598	0.367199				0.210598	5.45259	16.0438
	0.211247	0.372609				0.211247	5.38269	15.9182
	0.211897	0.378183				0.211897	5.32668	15.8114
	0.212717	0.385376				0.212717	5.2887	15.7221
	0.213537	0.392647				0.213537	5.27427	15.6657
	0.214358	0.399942				0.214358	5.2802	15.638
	0.215178	0.407231				0.215178	5.28026	15.602
	0.215963	0.414246				0.215963	5.25376	15.5298
	0.216749	0.421331				0.216749	5.23236	15.4645
	0.217534	0.428453				0.217534	5.23115	15.4275
	0.21832	0.435578				0.21832	5.23558	15.3985
	0.219255	0.444105				0.219255	5.21356	15.3251
	0.220191	0.452746				0.220191	5.17408	15.2265
	0.221127	0.461508				0.221127	5.13425	15.1268
	0.222063	0.470401				0.222063	5.10461	15.0409
	0.222845	0.477905				0.222845	5.09682	14.9927
	0.223628	0.485416				0.223628	5.10047	14.9607
	0.224411	0.49293				0.224411	5.1017	14.9253
	0.225193	0.500458				0.225193	5.08996	14.8714
	0.225918	0.507471				0.225918	5.06463	14.8009
	0.226642	0.514535				0.226642	5.05067	14.7462
	0.227367	0.521626				0.227367	5.05871	14.7224
	0.228091	0.528701				0.228091	5.06705	14.6992
	0.228713	0.534763				0.228713	5.04925	14.644
	0.229334	0.540873				0.229334	5.02711	14.5825
	0.229955	0.547034				0.229955	5.0159	14.5361
	0.230577	0.553218				0.230577	5.01204	14.5001
	0.23121	0.559532				0.23121	4.99379	14.443
	0.231843	0.565916				0.231843	4.95911	14.3623
	0.232476	0.572399				0.232476	4.92175	14.2774
	0.233109	0.578962				0.233109	4.89856	14.2121
	0.233965	0.587883				0.233965	4.88838	14.1536
	0.234821	0.596818				0.234821	4.88857	14.1096
	0.235677	0.605745				0.235677	4.8977	14.0784
	0.236533	0.614647				0.236533	4.90358	14.0426
	0.237137	0.62095				0.237137	4.88123	13.9798
	0.237742	0.627303				0.237742	4.85785	13.9153
	0.238346	0.633684				0.238346	4.86126	13.8885
	0.23895	0.640051				0.23895	4.87619	13.8781
	0.239555	0.646387				0.239555	4.88137	13.8541
	0.240159	0.652719				0.240159	4.88041	13.8214
	0.240764	0.659061				0.240764	4.87077	13.7764
	0.241368	0.665425				0.241368	4.86018	13.7299
	0.242075	0.672902				0.242075	4.86005	13.6927
	0.242781	0.680371				0.242781	4.86531	13.6632
	0.243488	0.687796				0.243488	4.87359	13.6381
	0.244195	0.695173				0.244195	4.89572	13.6329
	0.244788	0.701341				0.244788	4.89903	13.6071
	0.245381	0.707498				0.245381	4.89949	13.5772
	0.245974	0.713632				0.245974	4.92862	13.5881
	0.246567	0.719708				0.246567	4.95814	13.5997
	0.247088	0.724984				0.247088	4.96716	13.5864
	0.247608	0.730251				0.247608	4.97035	13.5648
	0.248128	0.735522				0.248128	4.96227	13.5273
	0.248648	0.740803				0.248648	4.95933	13.497
	0.249368	0.748101				0.249368	4.97189	13.4787
	0.250087	0.755376				0.250087	4.97639	13.449
	0.250807	0.76264				0.250807	4.9733	13.4087
	0.251527	0.769908				0.251527	4.97187	13.3707
	0.252053	0.775216				0.252053	4.97208	13.3447
	0.252579	0.78051				0.252579	4.98307	13.334
	0.253105	0.78578				0.253105	5.01259	13.3497
	0.253631	0.790991				0.253631	5.04433	13.3688
	0.254156	0.796151				0.254156	5.04169	13.3395
	0.254682	0.801307				0.254682	5.04167	13.314
	0.255208	0.806446				0.255208	5.07378	13.334
	0.255734	0.81153				0.255734	5.10551	13.3537
	0.256166	0.815657				0.256166	5.10699	13.3353
	0.256598	0.819772				0.256598	5.11743	13.3297
	0.25703	0.823872				0.25703	5.1408	13.3425
	0.257462	0.827942				0.257462	5.15729	13.3457
	0.257818	0.831281				0.257818	5.16238	13.3363
	0.258175	0.834613				0.258175	5.16853	13.3285
	0.258531	0.837934				0.258531	5.17216	13.3172
	0.258888	0.841243				0.258888	5.18148	13.314
	0.259253	0.844617				0.259253	5.19231	13.3127
	0.259618	0.847988				0.259618	5.18771	13.2895
	0.259983	0.85137				0.259983	5.17486	13.2546
	0.260347	0.854764				0.260347	5.17169	13.2333
	0.260753	0.858542				0.260753	5.1759	13.2205
	0.261159	0.862318				0.261159	5.17275	13.1974
	0.261565	0.866092				0.261565	5.16994	13.1747
	0.26197	0.869868				0.26197	5.17104	13.1576
	0.26235	0.873398				0.26235	5.18592	13.1611
	0.26273	0.876913				0.26273	5.19427	13.1556
	0.26311	0.880422				0.26311	5.17994	13.1179
	0.263489	0.883947				0.263489	5.16575	13.0804
	0.263809	0.886934				0.263809	5.16406	13.0632
	0.264129	0.889917				0.264129	5.16755	13.0534
	0.264449	0.892891				0.264449	5.18306	13.0606
	0.264769	0.895848				0.264769	5.19842	13.0677
	0.265104	0.898922				0.265104	5.21088	13.0701
	0.265439	0.901984				0.265439	5.21892	13.0663
	0.265774	0.905041				0.265774	5.21427	13.0446
	0.266108	0.908102				0.266108	5.20917	13.0223
	0.266457	0.91129				0.266457	5.21681	13.0173
	0.266806	0.914467				0.266806	5.22594	13.0145
	0.267154	0.917631				0.267154	5.23377	13.0099
	0.267503	0.92078				0.267503	5.24498	13.0102
	0.267957	0.924868				0.267957	5.25803	13.0084
	0.268412	0.928934				0.268412	5.26792	13.0022
	0.268867	0.932979				0.268867	5.28511	13.0065
	0.269322	0.936991				0.269322	5.30714	13.0178
	0.26984	0.941512				0.26984	5.32321	13.0182
	0.270357	0.946019				0.270357	5.3234	12.9961
	0.270875	0.950531				0.270875	5.31465	12.9614
	0.271392	0.955051				0.271392	5.31622	12.9413
	0.271919	0.959633				0.271919	5.3354	12.9457
	0.272447	0.964181				0.272447	5.35115	12.9455
	0.272974	0.9687				0.272974	5.36056	12.9364
	0.273501	0.973194				0.273501	5.37426	12.9335
	0.274141	0.978631				0.274141	5.3798	12.9145
	0.274782	0.98406				0.274782	5.37665	12.8832
	0.275422	0.989475				0.275422	5.39141	12.8772
	0.276062	0.994848				0.276062	5.41497	12.8839
	0.276992	1.00253				0.276992	5.45634	12.9044
	0.277923	1.01004				0.277923	5.50955	12.9425
	0.278853	1.01736				0.278853	5.55868	12.9758
	0.279783	1.02446				0.279783	5.61544	13.0209
	0.280628	1.03076				0.280628	5.65529	13.0461
	0.281474	1.03695				0.281474	5.67194	13.039
	0.28232	1.0431				0.28232	5.69087	13.0353
	0.283165	1.04919				0.283165	5.71767	13.0431
	0.284011	1.05516				0.284011	5.75127	13.0611
	0.284857	1.06101				0.284857	5.78699	13.0826
	0.285702	1.06675				0.285702	5.81588	13.095
	0.286548	1.07241				0.286548	5.83657	13.0963
	0.28695	1.07508				0.28695	5.83799	13.0851
	0.287352	1.07773				0.287352	5.84902	13.0875
	0.287754	1.08037				0.287754	5.87923	13.1172
	0.288156	1.08296				0.288156	5.90308	13.1381
	0.288459	1.0849				0.288459	5.90769	13.1351
	0.288763	1.08683				0.288763	5.91291	13.1329
	0.289066	1.08874				0.289066	5.91758	13.13
	0.289369	1.09065				0.289369	5.92595	13.1324
	0.289672	1.09255				0.289672	5.93697	13.1386
	0.289975	1.09445				0.289975	5.94346	13.1384
	0.290279	1.09633				0.290279	5.94843	13.1361
	0.290582	1.0982				0.290582	5.96021	13.1435
	0.290955	1.10048				0.290955	5.97277	13.15
	0.291328	1.10274				0.291328	5.9862	13.1578
	0.2917	1.10498				0.2917	6.01456	13.1868
	0.292073	1.10718				0.292073	6.04414	13.2177
	0.29239	1.10901				0.29239	6.05272	13.2208
	0.292706	1.11083				0.292706	6.06492	13.2291
	0.293022	1.11263				0.293022	6.08772	13.2524
	0.293338	1.11441				0.293338	6.10119	13.2626
	0.293607	1.11592				0.293607	6.10763	13.2643
	0.293876	1.11741				0.293876	6.11643	13.2693
	0.294145	1.1189				0.294145	6.11557	13.2608
	0.294414	1.12039				0.294414	6.11353	13.2505
	0.294692	1.12192				0.294692	6.11787	13.249
	0.29497	1.12345				0.29497	6.12574	13.2526
	0.295248	1.12497				0.295248	6.13969	13.2648
	0.295526	1.12648				0.295526	6.15406	13.2777
	0.29583	1.12811				0.29583	6.16509	13.2852
	0.296134	1.12973				0.296134	6.16883	13.2825
	0.296438	1.13135				0.296438	6.16626	13.2708
	0.296742	1.13296				0.296742	6.17167	13.2705
	0.297079	1.13474				0.297079	6.18843	13.2854
	0.297415	1.13649				0.297415	6.20871	13.3054
	0.297752	1.13821				0.297752	6.23485	13.3339
	0.298088	1.1399				0.298088	6.25477	13.3537
	0.298452	1.1417				0.298452	6.25876	13.3504
	0.298816	1.14349				0.298816	6.27051	13.3582
	0.299179	1.14526				0.299179	6.29853	13.389
	0.299543	1.14699				0.299543	6.32335	13.4155
	0.299875	1.14855				0.299875	6.33619	13.426
	0.300207	1.15009				0.300207	6.35283	13.4419
	0.300539	1.1516				0.300539	6.36991	13.4586
	0.300871	1.15308				0.300871	6.38784	13.4766
	0.301209	1.15457				0.301209	6.41057	13.5014
	0.301546	1.15603				0.301546	6.42173	13.51
	0.301884	1.15749				0.301884	6.41682	13.4958
	0.302221	1.15895				0.302221	6.42048	13.4938
	0.302579	1.16047				0.302579	6.44619	13.5226
	0.302937	1.16197				0.302937	6.46072	13.5357
	0.303296	1.16346				0.303296	6.46028	13.5277
	0.303654	1.16494				0.303654	6.46169	13.5224
	0.304012	1.16642				0.304012	6.4776	13.5376
	0.30437	1.16787				0.30437	6.49164	13.5502
	0.304728	1.16931				0.304728	6.50017	13.5552
	0.305086	1.17073				0.305086	6.50955	13.5614
	0.305532	1.17248				0.305532	6.52348	13.5724
	0.305977	1.1742				0.305977	6.54172	13.5897
	0.306423	1.17588				0.306423	6.57044	13.622
	0.306868	1.17751				0.306868	6.59954	13.6551
	0.307534	1.17987				0.307534	6.63952	13.7
	0.3082	1.18211				0.3082	6.67997	13.7461
	0.308865	1.18424				0.308865	6.70986	13.7778
	0.309531	1.1863				0.309531	6.7318	13.7986
	0.310139	1.18813				0.310139	6.77242	13.8471
	0.310748	1.18986				0.310748	6.81142	13.8936
	0.311356	1.19151				0.311356	6.82226	13.9008
	0.311964	1.19314				0.311964	6.82738	13.9
	0.312512	1.19459				0.312512	6.85628	13.9337
	0.31306	1.196				0.31306	6.87343	13.951
	0.313607	1.19736				0.313607	6.86736	13.9356
	0.314155	1.19873				0.314155	6.87109	13.9341
	0.314601	1.19982				0.314601	6.9008	13.9707
	0.315047	1.20089				0.315047	6.9136	13.9836
	0.315493	1.20194				0.315493	6.90263	13.9628
	0.315939	1.20299				0.315939	6.90435	13.9601
	0.316346	1.20394				0.316346	6.92688	13.9872
	0.316753	1.20484				0.316753	6.95287	14.0195
	0.31716	1.2057				0.31716	6.9885	14.0657
	0.317567	1.20652				0.317567	7.01803	14.1034
	0.317929	1.2072				0.317929	7.03126	14.1187
	0.318291	1.20787				0.318291	7.04948	14.1412
	0.318653	1.2085				0.318653	7.07593	14.1755
	0.319015	1.20909				0.319015	7.10494	14.2136
	0.319483	1.20981				0.319483	7.13552	14.2533
	0.31995	1.21047				0.31995	7.15432	14.2765
	0.320418	1.21111				0.320418	7.163	14.2857
	0.320885	1.21171				0.320885	7.17611	14.3012
	0.32132	1.21226				0.32132	7.20058	14.3331
	0.321754	1.21277				0.321754	7.21018	14.3442
	0.322188	1.21328				0.322188	7.19939	14.3264
	0.322622	1.2138				0.322622	7.19603	14.3191
	0.323015	1.21426				0.323015	7.21502	14.3437
	0.323408	1.2147				0.323408	7.23162	14.365
	0.323801	1.21511				0.323801	7.24224	14.378
	0.324194	1.2155				0.324194	7.25419	14.3929
	0.324624	1.2159				0.324624	7.27161	14.4156
	0.325054	1.21627				0.325054	7.29314	14.4442
	0.325484	1.2166				0.325484	7.32216	14.4836
	0.325914	1.21689				0.325914	7.3502	14.5218
	0.326443	1.21717				0.326443	7.3847	14.5692
	0.326971	1.21739				0.326971	7.4119	14.6066
	0.3275	1.21756				0.3275	7.41932	14.6163
	0.328028	1.21771				0.328028	7.42336	14.6212
	0.328509	1.21784				0.328509	7.44885	14.6567
	0.328989	1.2179				0.328989	7.48245	14.7038
	0.329469	1.21791				0.329469	7.51158	14.745
	0.32995	1.21785				0.32995	7.53798	14.7826
	0.330601	1.21771				0.330601	7.56684	14.8242
	0.331253	1.21746				0.331253	7.6082	14.8839
	0.331905	1.21709				0.331905	7.6791	14.986
	0.332557	1.21654				0.332557	7.75103	15.0904
	0.333121	1.21594				0.333121	7.78395	15.1399
	0.333685	1.21529				0.333685	7.79573	15.1598
	0.334249	1.21461				0.334249	7.79786	15.1662
	0.334813	1.21392				0.334813	7.81262	15.1905
	0.335337	1.21324				0.335337	7.81997	15.2042
	0.335861	1.21255				0.335861	7.82703	15.2177
	0.336385	1.21183				0.336385	7.86093	15.2691
	0.336909	1.21105				0.336909	7.89893	15.3268
	0.337401	1.21025				0.337401	7.90945	15.3456
	0.337893	1.20941				0.337893	7.9293	15.3778
	0.338385	1.20853				0.338385	7.96998	15.4397
	0.338877	1.20757				0.338877	8.00656	15.4962
	0.339345	1.20662				0.339345	8.00981	15.5055
	0.339812	1.20564				0.339812	8.0275	15.5354
	0.340279	1.2046				0.340279	8.07829	15.6123
	0.340746	1.20349				0.340746	8.12485	15.6837
	0.341181	1.20238				0.341181	8.15858	15.7369
	0.341617	1.20122				0.341617	8.18075	15.774
	0.342052	1.20004				0.342052	8.1678	15.7615
	0.342487	1.19887				0.342487	8.15557	15.75
	0.342849	1.19791				0.342849	8.16552	15.7688
	0.343211	1.19694				0.343211	8.17483	15.7868
	0.343572	1.19595				0.343572	8.18766	15.8098
	0.343934	1.19494				0.343934	8.20531	15.8398
	0.344457	1.19345				0.344457	8.23035	15.8826
	0.344981	1.1919				0.344981	8.24993	15.918
	0.345504	1.1903				0.345504	8.26704	15.9501
	0.346027	1.18867				0.346027	8.28536	15.9841
	0.346512	1.18711				0.346512	8.32059	16.0416
	0.346996	1.18549				0.346996	8.35555	16.0991
	0.347481	1.18381				0.347481	8.36904	16.1264
	0.347966	1.18211				0.347966	8.37779	16.1472
	0.348477	1.18028				0.348477	8.41222	16.205
	0.348988	1.17837				0.348988	8.45074	16.2689
	0.349499	1.1764				0.349499	8.47937	16.3192
	0.350009	1.17437				0.350009	8.50485	16.3653
	0.3506	1.17194				0.3506	8.54805	16.4384
	0.35119	1.16941				0.35119	8.59479	16.517
	0.351781	1.16677				0.351781	8.63261	16.5835
	0.352372	1.16407				0.352372	8.65327	16.6262
	0.353488	1.15887				0.353488	8.67392	16.6811
	0.354603	1.15359				0.354603	8.6946	16.7365
	0.355719	1.14819				0.355719	8.72044	16.7997
	0.356835	1.14264				0.356835	8.76728	16.8935
	0.357951	1.1369				0.357951	8.7966	16.9633
	0.359067	1.131				0.359067	8.82946	17.039
	0.360183	1.12489				0.360183	8.90719	17.1792
	0.361299	1.11848				0.361299	8.97517	17.3071
	0.362351	1.11218				0.362351	9.00368	17.3786
	0.363403	1.10576				0.363403	9.03537	17.4552
	0.364455	1.09926				0.364455	9.05868	17.5203
	0.365508	1.09268				0.365508	9.07553	17.5767
	0.366482	1.08644				0.366482	9.1277	17.6814
	0.367457	1.07996				0.367457	9.19466	17.8081
	0.368432	1.07328				0.368432	9.23084	17.8924
	0.369407	1.06648				0.369407	9.24378	17.9443
	0.370342	1.05987				0.370342	9.28354	18.0333
	0.371277	1.05304				0.371277	9.3598	18.1749
	0.372212	1.04593				0.372212	9.44521	18.3309
	0.373147	1.03857				0.373147	9.49625	18.4395
	0.374082	1.03109				0.374082	9.51498	18.5031
	0.375017	1.02357				0.375017	9.51518	18.5405
	0.375952	1.01606				0.375952	9.48867	18.5402
	0.376887	1.00862				0.376887	9.46721	18.5467
	0.377663	1.00252				0.377663	9.46148	18.5688
	0.37844	0.996382				0.37844	9.48069	18.6264
	0.379217	0.990132				0.379217	9.53807	18.7384
	0.379994	0.983728				0.379994	9.58634	18.8384
	0.380827	0.976723				0.380827	9.61611	18.9152
	0.38166	0.969618				0.38166	9.64931	18.9973
	0.382493	0.962427				0.382493	9.66596	19.0564
	0.383325	0.955183				0.383325	9.6766	19.1073
	0.38471	0.942947				0.38471	9.72522	19.2367
	0.386095	0.930447				0.386095	9.77921	19.3749
	0.387479	0.917741				0.387479	9.81876	19.4937
	0.388864	0.904816				0.388864	9.85673	19.6114
	0.390109	0.89295				0.390109	9.90765	19.7421
	0.391355	0.880954				0.391355	9.9212	19.8207
	0.3926	0.868959				0.3926	9.88439	19.828
	0.393846	0.857075				0.393846	9.86676	19.8619
	0.394925	0.84681				0.394925	9.87393	19.9228
	0.396005	0.836513				0.396005	9.87743	19.9788
	0.397084	0.826197				0.397084	9.9038	20.0671
	0.398164	0.815796				0.398164	9.92698	20.1514
	0.398921	0.808429				0.398921	9.94743	20.2168
	0.399677	0.801023				0.399677	9.95868	20.2693
	0.400434	0.793603				0.400434	9.9336	20.2706
	0.401191	0.786239				0.401191	9.90982	20.2734
	0.401948	0.778937				0.401948	9.91626	20.3187
	0.402704	0.771631				0.402704	9.91329	20.3506
	0.403461	0.764339				0.403461	9.89627	20.3626
	0.404218	0.757097				0.404218	9.87657	20.3706
	0.404979	0.749877				0.404979	9.86794	20.3942
	0.405739	0.742645				0.405739	9.87828	20.4446
	0.4065	0.735371				0.4065	9.90149	20.5134
	0.40726	0.728061				0.40726	9.9041	20.5533
	0.408089	0.720119				0.408089	9.8879	20.5697
	0.408918	0.712204				0.408918	9.88711	20.6077
	0.409747	0.704277				0.409747	9.89203	20.6539
	0.410575	0.696331				0.410575	9.89646	20.6995
	0.412062	0.681962				0.412062	9.94776	20.8432
	0.413549	0.667264				0.413549	10.0099	21.0038
	0.415036	0.652269				0.415036	10.019	21.0909
	0.416523	0.637285				0.416523	9.98841	21.1218
	0.417833	0.624262				0.417833	9.98904	21.1872
	0.419143	0.611168				0.419143	10.015	21.2887
	0.420452	0.597899				0.420452	10.0451	21.3969
	0.421762	0.584457				0.421762	10.0755	21.5065
	0.423304	0.568688				0.423304	10.0338	21.5256
	0.424845	0.553189				0.424845	9.96888	21.5105
	0.426387	0.537931				0.426387	9.96753	21.5841
	0.427928	0.522795				0.427928	9.95337	21.639
	0.429628	0.506239				0.429628	9.9249	21.6807
	0.431328	0.489741				0.431328	9.9402	21.784
	0.433028	0.473194				0.433028	9.92472	21.844
	0.434728	0.456769				0.434728	9.88638	21.8711
	0.436594	0.439092				0.436594	9.86031	21.9217
	0.438461	0.421654				0.438461	9.82153	21.9531
	0.440327	0.404495				0.440327	9.75897	21.9496
	0.442193	0.387823				0.442193	9.68427	21.9265
	0.443782	0.374099				0.443782	9.64138	21.9337
	0.44537	0.36067				0.44537	9.59392	21.9331
	0.446958	0.347584				0.446958	9.51513	21.8865
	0.448547	0.335012				0.448547	9.42263	21.8178
	0.449991	0.324161				0.449991	9.32766	21.7372
	0.451435	0.313819				0.451435	9.24133	21.6663
	0.452879	0.303901				0.452879	9.19514	21.6501
	0.454323	0.294233				0.454323	9.16516	21.6556
	0.455668	0.285437				0.455668	9.09523	21.6002
	0.457014	0.276973				0.457014	9.03241	21.5533
	0.45836	0.268775				0.45836	9.01327	21.5668
	0.459705	0.26072				0.459705	8.99216	21.5768
	0.460924	0.253561				0.460924	8.93936	21.5376
	0.462142	0.246565				0.462142	8.916	21.5391
	0.46336	0.239652				0.46336	8.92282	21.583
	0.464578	0.232791				0.464578	8.90115	21.5863
	0.465653	0.226889				0.465653	8.83801	21.5262
	0.466727	0.221206				0.466727	8.79456	21.4929
	0.467801	0.215689				0.467801	8.77646	21.4946
	0.468876	0.210273				0.468876	8.753	21.4882
	0.469854	0.20543				0.469854	8.72222	21.4687
	0.470832	0.200687				0.470832	8.70089	21.462
	0.47181	0.196031				0.47181	8.67531	21.4489
	0.472789	0.191495				0.472789	8.63702	21.4172
	0.47477	0.182965				0.47477	8.50342	21.2704
	0.476751	0.175499				0.476751	8.36333	21.1093
	0.478732	0.169039				0.478732	8.2704	21.0098
	0.480714	0.163277				0.480714	8.20241	20.9422
	0.482231	0.159254				0.482231	8.11509	20.8386
	0.483748	0.155715				0.483748	8.03402	20.7415
	0.485265	0.152616				0.485265	7.98722	20.6906
	0.486783	0.149868				0.486783	7.92921	20.6222
	0.487334	0.14897				0.487334	7.8921	20.5741
	0.487884	0.148177				0.487884	7.83721	20.5004
	0.488435	0.147502				0.488435	7.76566	20.4026
	0.488986	0.146964				0.488986	7.70825	20.3241
	0.489537	0.146539				0.489537	7.67503	20.2792
	0.490088	0.146177				0.490088	7.64858	20.2436
	0.490638	0.145868				0.490638	7.63055	20.2196
	0.491189	0.145604				0.491189	7.60901	20.1904
	0.491841	0.145374				0.491841	7.55554	20.116
	0.492493	0.145265				0.492493	7.51159	20.0543
	0.493145	0.145254				0.493145	7.50303	20.0423
	0.493796	0.145268				0.493796	7.50254	20.0415
	0.494343	0.145268				0.494343	7.49203	20.0267
	0.49489	0.145309				0.49489	7.46983	19.9951
	0.495437	0.145423				0.495437	7.4247	19.9307
	0.495983	0.145636				0.495983	7.37503	19.8594
	0.496709	0.146067				0.496709	7.32453	19.7858
	0.497435	0.146651				0.497435	7.27206	19.7087
	0.498161	0.147389				0.498161	7.21966	19.631
	0.498887	0.148263				0.498887	7.17803	19.5678
	0.500555	0.150867				0.500555	7.04734	19.37
	0.502222	0.154253				0.502222	6.92569	19.1812
	0.50389	0.158147				0.50389	6.89759	19.1222
	0.505557	0.1622				0.505557	6.89955	19.1049
	0.507363	0.166708				0.507363	6.85231	19.0158
	0.509168	0.171465				0.509168	6.8222	18.9497
	0.510974	0.176389				0.510974	6.81039	18.9086
	0.51278	0.181498				0.51278	6.77469	18.8328
	0.514518	0.186829				0.514518	6.70201	18.7036
	0.516257	0.192706				0.516257	6.61894	18.5571
	0.517995	0.199098				0.517995	6.53202	18.4025
	0.519734	0.20601				0.519734	6.46581	18.2747
	0.521142	0.211995				0.521142	6.40681	18.1616
	0.52255	0.21826				0.52255	6.35551	18.058
	0.523958	0.224745				0.523958	6.33791	18.001
	0.525367	0.231405				0.525367	6.30309	17.9188
	0.526689	0.237931				0.526689	6.23194	17.7859
	0.528012	0.244813				0.528012	6.169	17.6628
	0.529335	0.251987				0.529335	6.11734	17.5543
	0.530657	0.259389				0.530657	6.08242	17.4682
	0.53169	0.265326				0.53169	6.03446	17.371
	0.532722	0.271496				0.532722	5.96947	17.2486
	0.533754	0.277911				0.533754	5.92357	17.1519
	0.534787	0.28449				0.534787	5.89857	17.084
	0.535605	0.289765				0.535605	5.88142	17.0336
	0.536424	0.295121				0.536424	5.85177	16.9652
	0.537242	0.300581				0.537242	5.80743	16.8754
	0.538061	0.306168				0.538061	5.77115	16.7965
	0.538334	0.308059				0.538334	5.76471	16.778
	0.538606	0.30996				0.538606	5.75224	16.751
	0.538879	0.311873				0.538879	5.73317	16.7145
	0.539152	0.313804				0.539152	5.71715	16.6823
	0.539424	0.315749				0.539424	5.71421	16.6685
	0.539697	0.3177				0.539697	5.70789	16.6499
	0.53997	0.319664				0.53997	5.6881	16.6122
	0.540242	0.321652				0.540242	5.66125	16.5644
	0.540586	0.324198				0.540586	5.63446	16.5139
	0.54093	0.326767				0.54093	5.62494	16.4877
	0.541274	0.329341				0.541274	5.63258	16.4858
	0.541618	0.331908				0.541618	5.63704	16.4794
	0.541946	0.334359				0.541946	5.63752	16.4679
	0.542275	0.336813				0.542275	5.6357	16.4532
	0.542603	0.33927				0.542603	5.62099	16.4203
	0.542932	0.341741				0.542932	5.60952	16.3918
	0.543229	0.343982				0.543229	5.60953	16.3807
	0.543525	0.346226				0.543525	5.60576	16.3643
	0.543822	0.348476				0.543822	5.59808	16.3423
	0.544118	0.350737				0.544118	5.58585	16.3138
	0.544495	0.353634				0.544495	5.5724	16.2804
	0.544872	0.356561				0.544872	5.55105	16.2358
	0.545249	0.359522				0.545249	5.51564	16.171
	0.545626	0.362526				0.545626	5.48932	16.1189
	0.545962	0.365238				0.545962	5.48708	16.1023
	0.546299	0.367961				0.546299	5.47496	16.0717
	0.546635	0.3707				0.546635	5.44679	16.0183
	0.546972	0.373471				0.546972	5.4231	15.9711
	0.54725	0.375788				0.54725	5.41141	15.9431
	0.547528	0.378119				0.547528	5.39723	15.9115
	0.547806	0.380464				0.547806	5.38575	15.8837
	0.548085	0.382824				0.548085	5.37354	15.8547
	0.548519	0.386539				0.548519	5.34753	15.7995
	0.548953	0.390284				0.548953	5.33553	15.764
	0.549388	0.394039				0.549388	5.34235	15.7551
	0.549822	0.397788				0.549822	5.34635	15.7422
	0.55025	0.401484				0.55025	5.33162	15.7031
	0.550678	0.4052				0.550678	5.31972	15.6679
	0.551106	0.408935				0.551106	5.31269	15.6394
	0.551533	0.412694				0.551533	5.29492	15.5957
	0.551989	0.416728				0.551989	5.28162	15.5569
	0.552445	0.420782				0.552445	5.27574	15.5285
	0.5529	0.424856				0.5529	5.25196	15.4747
	0.553356	0.428972				0.553356	5.22269	15.413
	0.553799	0.43301				0.553799	5.20921	15.3739
	0.554242	0.437057				0.554242	5.21086	15.3562
	0.554684	0.441103				0.554684	5.224	15.3548
	0.555127	0.445138				0.555127	5.22757	15.3398
	0.555495	0.448489				0.555495	5.21338	15.3032
	0.555863	0.451852				0.555863	5.20903	15.2804
	0.556232	0.455219				0.556232	5.22054	15.28
	0.5566	0.458577				0.5566	5.22732	15.273
	0.556914	0.461433				0.556914	5.22542	15.2561
	0.557227	0.464295				0.557227	5.21868	15.2324
	0.557541	0.467169				0.557541	5.19804	15.189
	0.557855	0.470068				0.557855	5.1755	15.1428
	0.558145	0.472773				0.558145	5.16424	15.1135
	0.558436	0.475483				0.558436	5.16252	15.0976
	0.558726	0.478193				0.558726	5.16857	15.0928
	0.559016	0.480902				0.559016	5.16676	15.0768
	0.55932	0.48374				0.55932	5.16069	15.0542
	0.559624	0.486581				0.559624	5.16166	15.0415
	0.559927	0.489422				0.559927	5.15896	15.0236
	0.560231	0.492269				0.560231	5.14972	14.9965
	0.560664	0.49636				0.560664	5.12992	14.9482
	0.561098	0.500475				0.561098	5.11913	14.9126
	0.561531	0.504596				0.561531	5.12412	14.8992
	0.561964	0.50871				0.561964	5.12926	14.8861
	0.562331	0.512199				0.562331	5.11068	14.8426
	0.562698	0.515703				0.562698	5.10111	14.8117
	0.563065	0.519213				0.563065	5.11748	14.8175
	0.563432	0.52271				0.563432	5.12576	14.8119
	0.563799	0.526206				0.563799	5.11222	14.7754
	0.564166	0.529728				0.564166	5.09516	14.7339
	0.564533	0.533273				0.564533	5.06926	14.6797
	0.5649	0.536846				0.5649	5.05425	14.6408
	0.565229	0.540066				0.565229	5.05275	14.6227
	0.565558	0.543287				0.565558	5.05095	14.6042
	0.565887	0.546509				0.565887	5.05292	14.5911
	0.566216	0.549733				0.566216	5.0509	14.5723
	0.566647	0.553961				0.566647	5.04758	14.5466
	0.567078	0.558189				0.567078	5.05074	14.5302
	0.56751	0.56241				0.56751	5.05095	14.5096
	0.567941	0.566628				0.567941	5.05008	14.4875
	0.568297	0.570115				0.568297	5.05473	14.4768
	0.568653	0.573603				0.568653	5.05149	14.4549
	0.569008	0.577096				0.569008	5.03565	14.4153
	0.569364	0.580607				0.569364	5.02391	14.3813
	0.56972	0.584131				0.56972	5.02356	14.3633
	0.570076	0.587656				0.570076	5.02325	14.3455
	0.570432	0.59118				0.570432	5.02537	14.331
	0.570788	0.5947				0.570788	5.02924	14.3191
	0.571348	0.600239				0.571348	5.02194	14.2813
	0.571907	0.605789				0.571907	5.0145	14.2433
	0.572466	0.611335				0.572466	5.02245	14.2271
	0.573026	0.616868				0.573026	5.02966	14.2099
	0.573684	0.623385				0.573684	5.01723	14.1601
	0.574342	0.629911				0.574342	5.01645	14.1267
	0.575	0.636425				0.575	5.03135	14.1155
	0.575658	0.642928				0.575658	5.02866	14.0795
	0.576322	0.649533				0.576322	5.00294	14.0104
	0.576986	0.656205				0.576986	4.98028	13.9454
	0.57765	0.662925				0.57765	4.95815	13.8808
	0.578315	0.669681				0.578315	4.95036	13.8364
	0.578799	0.674621				0.578799	4.95211	13.8144
	0.579284	0.679553				0.579284	4.95614	13.7957
	0.579769	0.684477				0.579769	4.96699	13.7866
	0.580254	0.689385				0.580254	4.97407	13.7724
	0.580619	0.693072				0.580619	4.97967	13.762
	0.580984	0.696754				0.580984	4.9832	13.7488
	0.581349	0.70043				0.581349	4.97642	13.721
	0.581714	0.70411				0.581714	4.97291	13.6978
	0.582079	0.707795				0.582079	4.98216	13.6927
	0.582444	0.711467				0.582444	4.98965	13.6851
	0.582809	0.715126				0.582809	4.99442	13.6737
	0.583174	0.718776				0.583174	5.00228	13.6668
	0.583566	0.72267				0.583566	5.0224	13.676
	0.583957	0.726547				0.583957	5.02955	13.6669
	0.584349	0.730424				0.584349	5.01444	13.6263
	0.58474	0.734316				0.58474	5.00575	13.5948
	0.585098	0.737882				0.585098	5.00377	13.5743
	0.585456	0.741441				0.585456	5.00947	13.5648
	0.585813	0.744984				0.585813	5.04082	13.5916
	0.586171	0.748492				0.586171	5.06671	13.6108
	0.586471	0.751407				0.586471	5.0657	13.595
	0.586771	0.754321				0.586771	5.0683	13.5842
	0.58707	0.757232				0.58707	5.07702	13.5821
	0.58737	0.760134				0.58737	5.08463	13.5785
	0.587666	0.762989				0.587666	5.09265	13.5758
	0.587962	0.765837				0.587962	5.09709	13.5679
	0.588258	0.768684				0.588258	5.08901	13.5424
	0.588554	0.771541				0.588554	5.07807	13.5128
	0.588851	0.77442				0.588851	5.08179	13.5038
	0.589149	0.777294				0.589149	5.0895	13.5005
	0.589446	0.780159				0.589446	5.09184	13.4896
	0.589744	0.783022				0.589744	5.0919	13.4755
	0.590104	0.786489				0.590104	5.09288	13.4597
	0.590464	0.789965				0.590464	5.08441	13.4306
	0.590825	0.793457				0.590825	5.07007	13.393
	0.591185	0.796963				0.591185	5.06607	13.37
	0.591686	0.801823				0.591686	5.09053	13.3805
	0.592187	0.806644				0.592187	5.10773	13.381
	0.592688	0.811435				0.592688	5.10145	13.3484
	0.593189	0.816235				0.593189	5.09203	13.3113
	0.593591	0.820094				0.593591	5.11254	13.3212
	0.593993	0.823929				0.593993	5.12631	13.3217
	0.594394	0.82775				0.594394	5.11185	13.2823
	0.594796	0.831586				0.594796	5.09858	13.2446
	0.59512	0.834689				0.59512	5.10394	13.2368
	0.595443	0.837782				0.595443	5.11202	13.2329
	0.595766	0.840859				0.595766	5.12767	13.2398
	0.59609	0.843915				0.59609	5.14632	13.2511
	0.596802	0.850602				0.596802	5.16229	13.2406
	0.597515	0.857269				0.597515	5.15917	13.2032
	0.598227	0.863931				0.598227	5.15784	13.1683
	0.598939	0.870588				0.598939	5.16559	13.1463
	0.599603	0.876751				0.599603	5.18464	13.1427
	0.600266	0.882868				0.600266	5.20371	13.1394
	0.60093	0.888952				0.60093	5.21266	13.122
	0.601593	0.895008				0.601593	5.22178	13.1049
	0.602373	0.902063				0.602373	5.2513	13.1117
	0.603153	0.909025				0.603153	5.28305	13.1222
	0.603934	0.915912				0.603934	5.30455	13.1185
	0.604714	0.922743				0.604714	5.31678	13.102
	0.605528	0.929822				0.605528	5.33296	13.0898
	0.606343	0.936789				0.606343	5.37833	13.1195
	0.607157	0.943591				0.607157	5.4502	13.1875
	0.607972	0.9502				0.607972	5.50156	13.2274
	0.608637	0.955514				0.608637	5.50328	13.2035
	0.609303	0.960811				0.609303	5.51038	13.1874
	0.609968	0.966067				0.609968	5.53705	13.1991
	0.610633	0.971257				0.610633	5.56554	13.2137
	0.611364	0.976863				0.611364	5.59848	13.2325
	0.612095	0.982364				0.612095	5.63903	13.2626
	0.612826	0.987762				0.612826	5.6678	13.2766
	0.613557	0.993082				0.613557	5.68797	13.2788
	0.614881	1.00253				0.614881	5.73681	13.3011
	0.616206	1.01163				0.616206	5.81272	13.3634
	0.617531	1.02034				0.617531	5.90327	13.4483
	0.618855	1.02868				0.618855	5.95688	13.4829
	0.62018	1.03673				0.62018	6.00187	13.5067
	0.621504	1.0445				0.621504	6.07136	13.5665
	0.622829	1.05193				0.622829	6.13004	13.6127
	0.624154	1.05901				0.624154	6.19377	13.6678
	0.625081	1.06373				0.625081	6.24797	13.7211
	0.626009	1.06826				0.626009	6.30083	13.7734
	0.626937	1.07262				0.626937	6.35566	13.8294
	0.627865	1.07679				0.627865	6.40341	13.8763
	0.628793	1.08078				0.628793	6.43815	13.9056
	0.62972	1.08467				0.62972	6.46085	13.9185
	0.630648	1.08851				0.630648	6.47395	13.918
	0.631576	1.09228				0.631576	6.49378	13.9274
	0.632648	1.09655				0.632648	6.51671	13.9387
	0.63372	1.10071				0.63372	6.54209	13.954
	0.634793	1.10471				0.634793	6.58577	13.996
	0.635865	1.10854				0.635865	6.62306	14.0297
	0.636937	1.11221				0.636937	6.66641	14.0729
	0.638009	1.11568				0.638009	6.71777	14.1284
	0.639081	1.11898				0.639081	6.74417	14.1494
	0.640154	1.12216				0.640154	6.76318	14.1605
	0.64133	1.12558				0.64133	6.77094	14.1546
	0.642506	1.12893				0.642506	6.78367	14.156
	0.643682	1.13218				0.643682	6.83934	14.2186
	0.644858	1.13519				0.644858	6.89934	14.2886
	0.645815	1.13744				0.645815	6.93344	14.3257
	0.646772	1.13954				0.646772	6.97135	14.3689
	0.64773	1.14149				0.64773	7.00863	14.412
	0.648687	1.14325				0.648687	7.06555	14.4837
	0.649665	1.14481				0.649665	7.1242	14.559
	0.650643	1.14618				0.650643	7.16529	14.6103
	0.651621	1.1474				0.651621	7.20981	14.6672
	0.652599	1.14847				0.652599	7.25074	14.7198
	0.653519	1.14931				0.653519	7.29358	14.7762
	0.654438	1.15				0.654438	7.33803	14.8357
	0.655358	1.15054				0.655358	7.36818	14.8757
	0.656278	1.15094				0.656278	7.40294	14.9228
	0.657201	1.1512				0.657201	7.44626	14.9828
	0.658124	1.15134				0.658124	7.47485	15.0226
	0.659047	1.15139				0.659047	7.499	15.0565
	0.65997	1.15133				0.65997	7.53636	15.1096
	0.661016	1.15108				0.661016	7.57607	15.167
	0.662062	1.15067				0.662062	7.60748	15.2135
	0.663109	1.15013				0.663109	7.65036	15.2768
	0.664155	1.14943				0.664155	7.69176	15.3388
	0.665205	1.14853				0.665205	7.72966	15.3968
	0.666256	1.1475				0.666256	7.76625	15.4537
	0.667307	1.14632				0.667307	7.7937	15.4984
	0.668357	1.14499				0.668357	7.83475	15.563
	0.66892	1.14422				0.66892	7.85906	15.6012
	0.669482	1.14339				0.669482	7.87997	15.6349
	0.670044	1.14249				0.670044	7.90713	15.6777
	0.670606	1.14154				0.670606	7.93222	15.7179
	0.671168	1.14053				0.671168	7.96575	15.7703
	0.67173	1.13945				0.67173	7.99275	15.8138
	0.672293	1.13835				0.672293	7.99184	15.818
	0.672855	1.13723				0.672855	7.99327	15.8256
	0.673476	1.13598				0.673476	8.01759	15.8662
	0.674097	1.13466				0.674097	8.04423	15.9104
	0.674718	1.13325				0.674718	8.07846	15.9658
	0.675339	1.13177				0.675339	8.11214	16.0207
	0.676095	1.12985				0.676095	8.14993	16.0836
	0.676852	1.12784				0.676852	8.18008	16.1362
	0.677608	1.12576				0.677608	8.19466	16.1672
	0.678364	1.12363				0.678364	8.20841	16.1972
	0.679319	1.12085				0.679319	8.23951	16.2549
	0.680274	1.11797				0.680274	8.26448	16.3045
	0.681229	1.11502				0.681229	8.28531	16.3486
	0.682185	1.11195				0.682185	8.32239	16.4162
	0.6831	1.10879				0.6831	8.39273	16.5313
	0.684015	1.10543				0.684015	8.44441	16.621
	0.68493	1.10196				0.68493	8.4502	16.6464
	0.685846	1.09847				0.685846	8.44834	16.661
	0.686761	1.09496				0.686761	8.48432	16.7293
	0.687676	1.09132				0.687676	8.51921	16.7966
	0.688591	1.08753				0.688591	8.53706	16.8407
	0.689507	1.08366				0.689507	8.55303	16.8824
	0.690256	1.08046				0.690256	8.57216	16.9253
	0.691005	1.0772				0.691005	8.59369	16.9719
	0.691754	1.07389				0.691754	8.62299	17.0297
	0.692503	1.07049				0.692503	8.65314	17.0892
	0.693224	1.06711				0.693224	8.67927	17.1429
	0.693945	1.06363				0.693945	8.72155	17.2199
	0.694666	1.06003				0.694666	8.77633	17.3152
	0.695387	1.05631				0.695387	8.81021	17.3815
	0.696034	1.05291				0.696034	8.80791	17.3951
	0.696681	1.04951				0.696681	8.81756	17.4256
	0.697328	1.04605				0.697328	8.85063	17.4894
	0.697975	1.04252				0.697975	8.88351	17.5534
	0.698664	1.03869				0.698664	8.89808	17.593
	0.699354	1.03483				0.699354	8.9068	17.6244
	0.700043	1.03093				0.700043	8.91323	17.6528
	0.700732	1.02701				0.700732	8.92688	17.6915
	0.701416	1.02307				0.701416	8.9308	17.7165
	0.702101	1.0191				0.702101	8.95262	17.7671
	0.702785	1.01504				0.702785	9.01387	17.8738
	0.70347	1.01086				0.70347	9.05752	17.9562
	0.704035	1.00733				0.704035	9.05177	17.9656
	0.7046	1.00378				0.7046	9.07285	18.013
	0.705165	1.00017				0.705165	9.12644	18.1066
	0.70573	0.996471				0.70573	9.16164	18.1747
	0.706195	0.99338				0.706195	9.16639	18.1967
	0.70666	0.990264				0.70666	9.1859	18.2397
	0.707124	0.987102				0.707124	9.21354	18.2945
	0.707589	0.983889				0.707589	9.23987	18.3476
	0.708436	0.977925				0.708436	9.26803	18.4169
	0.709284	0.971839				0.709284	9.30658	18.5016
	0.710132	0.965609				0.710132	9.37064	18.623
	0.71098	0.959186				0.71098	9.42796	18.7359
	0.711742	0.953277				0.711742	9.44859	18.7943
	0.712504	0.947313				0.712504	9.46323	18.8445
	0.713266	0.941294				0.713266	9.47949	18.8973
	0.714028	0.935224				0.714028	9.4969	18.952
	0.714915	0.928119				0.714915	9.51302	19.01
	0.715802	0.920971				0.715802	9.52209	19.0582
	0.716688	0.913773				0.716688	9.5277	19.1017
	0.717575	0.906535				0.717575	9.54309	19.1593
	0.718433	0.899454				0.718433	9.57201	19.2353
	0.71929	0.89231				0.71929	9.58582	19.2902
	0.720147	0.885182				0.720147	9.57421	19.309
	0.721005	0.878105				0.721005	9.55419	19.3157
	0.721935	0.870459				0.721935	9.54433	19.3396
	0.722865	0.862809				0.722865	9.55418	19.3914
	0.723795	0.85512				0.723795	9.58571	19.4741
	0.724726	0.847326				0.724726	9.61541	19.5547
	0.72555	0.840347				0.72555	9.62394	19.6013
	0.726375	0.833338				0.726375	9.63055	19.6453
	0.7272	0.826275				0.7272	9.63928	19.6926
	0.728024	0.819184				0.728024	9.64578	19.7369
	0.728806	0.812483				0.728806	9.63377	19.7531
	0.729589	0.805778				0.729589	9.64055	19.7959
	0.730371	0.799005				0.730371	9.68889	19.8978
	0.731153	0.792092				0.731153	9.73937	20.0034
	0.731891	0.785475				0.731891	9.74177	20.0395
	0.73263	0.778866				0.73263	9.73135	20.0575
	0.733369	0.772262				0.733369	9.73065	20.0892
	0.734107	0.76565				0.734107	9.7411	20.1367
	0.734911	0.758414				0.734911	9.75632	20.194
	0.735714	0.751148				0.735714	9.76217	20.2383
	0.736518	0.743891				0.736518	9.75001	20.257
	0.737322	0.73668				0.737322	9.73049	20.2651
	0.738309	0.727878				0.738309	9.72961	20.3074
	0.739296	0.719074				0.739296	9.73502	20.3586
	0.740284	0.710248				0.740284	9.72991	20.3951
	0.741271	0.701417				0.741271	9.73178	20.4415
	0.742083	0.694149				0.742083	9.73284	20.4789
	0.742895	0.686889				0.742895	9.7252	20.5041
	0.743707	0.679666				0.743707	9.72318	20.537
	0.744519	0.672466				0.744519	9.71674	20.5635
	0.745331	0.665284				0.745331	9.69141	20.5632
	0.746143	0.658135				0.746143	9.69008	20.5967
	0.746955	0.650978				0.746955	9.72453	20.6809
	0.747767	0.643746				0.747767	9.74541	20.7462
	0.748449	0.637633				0.748449	9.72786	20.7516
	0.749132	0.631597				0.749132	9.69411	20.7338
	0.749814	0.62567				0.749814	9.64511	20.6938
	0.750496	0.619864				0.750496	9.60471	20.6654
	0.751304	0.613086				0.751304	9.58517	20.6713
	0.752112	0.606341				0.752112	9.58099	20.6988
	0.75292	0.599611				0.75292	9.58277	20.7346
	0.753728	0.592907				0.753728	9.56592	20.744
	0.754611	0.585662				0.754611	9.53178	20.7316
	0.755493	0.578501				0.755493	9.51733	20.7466
	0.756375	0.571389				0.756375	9.51803	20.7828
	0.757257	0.564287				0.757257	9.51397	20.8122
	0.758095	0.557568				0.758095	9.49932	20.8247
	0.758933	0.550906				0.758933	9.47945	20.8296
	0.75977	0.544309				0.75977	9.44745	20.817
	0.760608	0.537835				0.760608	9.40349	20.7869
	0.761427	0.531639				0.761427	9.37861	20.7823
	0.762245	0.525503				0.762245	9.36852	20.7984
	0.763064	0.519419				0.763064	9.34853	20.8003
	0.763882	0.513406				0.763882	9.32002	20.7897
	0.764966	0.505541				0.764966	9.31495	20.8215
	0.766049	0.497754				0.766049	9.29537	20.8323
	0.767132	0.490112				0.767132	9.22458	20.7701
	0.768215	0.482727				0.768215	9.16218	20.7184
	0.769138	0.476588				0.769138	9.16665	20.7551
	0.770061	0.470427				0.770061	9.17503	20.7974
	0.770984	0.464248				0.770984	9.16512	20.814
	0.771908	0.458114				0.771908	9.14381	20.8142
	0.772274	0.455706				0.772274	9.12897	20.8051
	0.772641	0.453316				0.772641	9.11705	20.8001
	0.773008	0.450947				0.773008	9.11655	20.8111
	0.773374	0.448587				0.773374	9.10988	20.8134
	0.773741	0.446238				0.773741	9.0843	20.7888
	0.774108	0.443916				0.774108	9.07037	20.7806
	0.774474	0.441612				0.774474	9.07434	20.7976
	0.774841	0.439309				0.774841	9.07377	20.8082
	0.775192	0.43711				0.775192	9.05367	20.7907
	0.775542	0.434933				0.775542	9.03997	20.7821
	0.775893	0.432775				0.775893	9.03788	20.7898
	0.776244	0.430625				0.776244	9.03336	20.7941
	0.776596	0.428472				0.776596	9.02404	20.7915
	0.776948	0.426334				0.776948	9.01393	20.7878
	0.7773	0.42421				0.7773	8.99548	20.7722
	0.777653	0.42211				0.777653	8.97646	20.7557
	0.77802	0.419947				0.77802	8.97062	20.7582
	0.778387	0.417796				0.778387	8.96373	20.7591
	0.778755	0.415652				0.778755	8.94802	20.7475
	0.779122	0.413525				0.779122	8.93778	20.7435
	0.779491	0.411402				0.779491	8.93362	20.7481
	0.77986	0.409289				0.77986	8.9228	20.7433
	0.780229	0.407195				0.780229	8.90999	20.7356
	0.780598	0.405125				0.780598	8.89149	20.7196
	0.781166	0.401983				0.781166	8.87005	20.7049
	0.781733	0.398872				0.781733	8.86407	20.7118
	0.782301	0.39579				0.782301	8.85534	20.7147
	0.782868	0.392737				0.782868	8.83628	20.7029
	0.783445	0.389686				0.783445	8.80945	20.68
	0.784023	0.386683				0.784023	8.79128	20.6692
	0.7846	0.3837				0.7846	8.78732	20.6784
	0.785177	0.380727				0.785177	8.784	20.6884
	0.785931	0.376866				0.785931	8.77901	20.7004
	0.786686	0.373036				0.786686	8.76653	20.7017
	0.78744	0.369258				0.78744	8.72798	20.6659
	0.788195	0.365601				0.788195	8.67926	20.6151
	0.788886	0.362395				0.788886	8.64539	20.5831
	0.789577	0.359292				0.789577	8.60676	20.5438
	0.790269	0.35628				0.790269	8.56289	20.4967
	0.79096	0.353365				0.79096	8.53284	20.4686
	0.791591	0.350753				0.791591	8.5227	20.4672
	0.792221	0.348155				0.792221	8.5209	20.4775
	0.792852	0.345585				0.792852	8.5241	20.4948
	0.793483	0.343032				0.793483	8.51057	20.4883
	0.794014	0.340901				0.794014	8.48631	20.4645
	0.794546	0.338811				0.794546	8.47032	20.4522
	0.795078	0.336764				0.795078	8.45582	20.4419
	0.795609	0.334765				0.795609	8.427	20.411
	0.796146	0.332817				0.796146	8.37907	20.3528
	0.796683	0.330951				0.796683	8.34765	20.3177
	0.79722	0.329141				0.79722	8.34171	20.3182
	0.797757	0.327352				0.797757	8.33302	20.3148
	0.798249	0.325737				0.798249	8.2999	20.2759
	0.798741	0.324161				0.798741	8.28735	20.266
	0.799234	0.322593				0.799234	8.30747	20.3022
	0.799726	0.321001				0.799726	8.32054	20.3286
	0.800161	0.319583				0.800161	8.30187	20.3092
	0.800596	0.318192				0.800596	8.28801	20.2964
	0.80103	0.316825				0.80103	8.28662	20.3013
	0.801465	0.315459				0.801465	8.29032	20.3133
	0.80189	0.314123				0.80189	8.2883	20.317
	0.802315	0.312806				0.802315	8.2707	20.2986
	0.80274	0.311515				0.80274	8.23808	20.2589
	0.803164	0.310268				0.803164	8.2148	20.2321
	0.803536	0.309209				0.803536	8.2029	20.2205
	0.803907	0.308175				0.803907	8.18273	20.1971
	0.804279	0.307176				0.804279	8.16315	20.1744
	0.80465	0.306203				0.80465	8.14948	20.1599
	0.805068	0.305124				0.805068	8.13861	20.1498
	0.805486	0.304068				0.805486	8.12309	20.1331
	0.805904	0.303041				0.805904	8.10118	20.1072
	0.806322	0.302051				0.806322	8.07874	20.0804
	0.806873	0.300817				0.806873	8.03658	20.0269
	0.807424	0.299658				0.807424	8.00396	19.9865
	0.807975	0.298546				0.807975	8.00544	19.9941
	0.808525	0.297438				0.808525	8.00974	20.0056
	0.809045	0.296393				0.809045	7.99318	19.9874
	0.809565	0.295381				0.809565	7.97705	19.9696
	0.810084	0.294406				0.810084	7.95979	19.95
	0.810604	0.293468				0.810604	7.94098	19.928
	0.811354	0.292169				0.811354	7.92102	19.9062
	0.812104	0.290949				0.812104	7.89155	19.8706
	0.812854	0.289852				0.812854	7.83617	19.7977
	0.813604	0.288934				0.813604	7.76797	19.7058
	0.814246	0.288294				0.814246	7.73323	19.6598
	0.814887	0.287707				0.814887	7.72391	19.6496
	0.815528	0.287133				0.815528	7.72263	19.6506
	0.816169	0.286568				0.816169	7.71396	19.6411
	0.81681	0.286058				0.81681	7.67372	19.5867
	0.817451	0.285628				0.817451	7.64287	19.5452
	0.818092	0.285256				0.818092	7.65004	19.5572
	0.818733	0.28489				0.818733	7.65031	19.5594
	0.819279	0.284584				0.819279	7.62259	19.5217
	0.819826	0.284339				0.819826	7.59657	19.4861
	0.820372	0.28416				0.820372	7.56928	19.4484
	0.820918	0.284039				0.820918	7.54388	19.4131
	0.821513	0.283949				0.821513	7.5262	19.3886
	0.822108	0.283913				0.822108	7.5024	19.3551
	0.822703	0.283953				0.822703	7.46424	19.3009
	0.823298	0.284078				0.823298	7.42912	19.2506
	0.824305	0.284422				0.824305	7.39752	19.2042
	0.825312	0.284918				0.825312	7.35833	19.1463
	0.826319	0.28559				0.826319	7.30631	19.0694
	0.827327	0.286447				0.827327	7.26303	19.004
	0.828458	0.28759				0.828458	7.21938	18.9366
	0.82959	0.288922				0.82959	7.17732	18.8705
	0.830722	0.29044				0.830722	7.1575	18.835
	0.831853	0.292055				0.831853	7.14269	18.806
	0.832813	0.293494				0.832813	7.11766	18.7635
	0.833774	0.295053				0.833774	7.0792	18.7014
	0.834734	0.29675				0.834734	7.02325	18.6139
	0.835694	0.298665				0.835694	6.96037	18.5155
	0.836484	0.300406				0.836484	6.94301	18.4823
	0.837274	0.302203				0.837274	6.9293	18.454
	0.838064	0.304077				0.838064	6.87933	18.3741
	0.838854	0.306108				0.838854	6.81805	18.2774
	0.839564	0.308092				0.839564	6.77654	18.2088
	0.840274	0.310177				0.840274	6.74529	18.1543
	0.840984	0.312346				0.840984	6.73137	18.1239
	0.841694	0.314561				0.841694	6.71726	18.093
	0.842337	0.316596				0.842337	6.70266	18.0623
	0.842981	0.318655				0.842981	6.69735	18.0446
	0.843624	0.320722				0.843624	6.69214	18.0269
	0.844267	0.322804				0.844267	6.68347	18.0044
	0.845133	0.325648				0.845133	6.66546	17.9648
	0.845999	0.328604				0.845999	6.62407	17.8917
	0.846864	0.331753				0.846864	6.55763	17.7821
	0.84773	0.335129				0.84773	6.4917	17.6722
	0.848874	0.339892				0.848874	6.42287	17.5512
	0.850017	0.344896				0.850017	6.37871	17.464
	0.85116	0.350055				0.85116	6.36587	17.4203
	0.852304	0.355312				0.852304	6.34104	17.3592
	0.853081	0.358971				0.853081	6.3046	17.2895
	0.853858	0.362731				0.853858	6.27454	17.2284
	0.854635	0.366576				0.854635	6.24811	17.172
	0.855411	0.370509				0.855411	6.21736	17.1091
	0.856188	0.374558				0.856188	6.17895	17.0347
	0.856965	0.378718				0.856965	6.14288	16.9631
	0.857742	0.382979				0.857742	6.10936	16.8946
	0.858519	0.387358				0.858519	6.06788	16.8143
	0.859212	0.391368				0.859212	6.04537	16.7626
	0.859904	0.395434				0.859904	6.02918	16.7196
	0.860597	0.399551				0.860597	5.99104	16.6452
	0.861289	0.403769				0.861289	5.9462	16.5609
	0.861982	0.408095				0.861982	5.93181	16.5192
	0.862674	0.412467				0.862674	5.91808	16.4781
	0.863367	0.416892				0.863367	5.8853	16.4098
	0.864059	0.421391				0.864059	5.8575	16.3483
	0.864721	0.42576				0.864721	5.83755	16.2984
	0.865383	0.430157				0.865383	5.82922	16.2649
	0.866045	0.434551				0.866045	5.84997	16.2725
	0.866706	0.438911				0.866706	5.86183	16.2677
	0.867299	0.442801				0.867299	5.84905	16.2303
	0.867892	0.446723				0.867892	5.83649	16.1932
	0.868485	0.450694				0.868485	5.81748	16.1466
	0.869077	0.454716				0.869077	5.79329	16.0925
	0.869655	0.458678				0.869655	5.76994	16.0399
	0.870232	0.462686				0.870232	5.75343	15.9967
	0.870809	0.466727				0.870809	5.74664	15.9671
	0.871386	0.47078				0.871386	5.7441	15.9434
	0.871844	0.474004				0.871844	5.73471	15.9142
	0.872302	0.477237				0.872302	5.73084	15.8927
	0.87276	0.480471				0.87276	5.73931	15.8887
	0.873219	0.483699				0.873219	5.74107	15.8752
	0.873677	0.486929				0.873677	5.73313	15.848
	0.874135	0.490177				0.874135	5.72363	15.8185
	0.874593	0.49345				0.874593	5.70362	15.774
	0.875052	0.496759				0.875052	5.68111	15.7258
	0.875599	0.500752				0.875599	5.66845	15.6881
	0.876146	0.504777				0.876146	5.65553	15.6499
	0.876693	0.508835				0.876693	5.63495	15.6007
	0.87724	0.51293				0.87724	5.61985	15.5591
	0.877911	0.517987				0.877911	5.61175	15.5226
	0.878581	0.523071				0.878581	5.599	15.4794
	0.879251	0.528175				0.879251	5.58647	15.4364
	0.879921	0.533308				0.879921	5.57652	15.3969
	0.880547	0.538137				0.880547	5.56507	15.3568
	0.881173	0.542983				0.881173	5.55927	15.3246
	0.881798	0.54783				0.881798	5.56286	15.3057
	0.882424	0.552679				0.882424	5.55935	15.2768
	0.882849	0.555989				0.882849	5.55906	15.26
	0.883275	0.559294				0.883275	5.56364	15.2501
	0.8837	0.562585				0.8837	5.55943	15.2278
	0.884125	0.565882				0.884125	5.55153	15.2003
	0.884551	0.569207				0.884551	5.54191	15.1703
	0.884976	0.572558				0.884976	5.52125	15.1245
	0.885401	0.575941				0.885401	5.49762	15.0743
	0.885827	0.579353				0.885827	5.48676	15.0421
	0.886233	0.58262				0.886233	5.4837	15.0216
	0.886639	0.585891				0.886639	5.48079	15.0013
	0.887045	0.589168				0.887045	5.48459	14.9904
	0.887451	0.592442				0.887451	5.48753	14.9784
	0.887845	0.595623				0.887845	5.47441	14.9441
	0.88824	0.598823				0.88824	5.46123	14.9096
	0.888635	0.602046				0.888635	5.45846	14.8897
	0.889029	0.605279				0.889029	5.45204	14.8646
	0.889385	0.608201				0.889385	5.44907	14.846
	0.889742	0.61113				0.889742	5.44494	14.8256
	0.890098	0.61407				0.890098	5.42428	14.7819
	0.890454	0.61703				0.890454	5.41058	14.7478
	0.890784	0.619785				0.890784	5.40963	14.7329
	0.891114	0.622541				0.891114	5.40887	14.7181
	0.891444	0.625298				0.891444	5.41656	14.7154
	0.891774	0.62805				0.891774	5.42045	14.7073
	0.892081	0.630596				0.892081	5.42102	14.6955
	0.892387	0.633137				0.892387	5.42844	14.6934
	0.892694	0.635673				0.892694	5.43436	14.6892
	0.893	0.638205				0.893	5.43448	14.6768
	0.893316	0.640811				0.893316	5.43598	14.666
	0.893631	0.643418				0.893631	5.43556	14.6526
	0.893947	0.646027				0.893947	5.42792	14.6288
	0.894262	0.648641				0.894262	5.42357	14.6097
	0.894588	0.651347				0.894588	5.4238	14.5967
	0.894914	0.654062				0.894914	5.41202	14.5666
	0.89524	0.656795				0.89524	5.3928	14.5259
	0.895566	0.659547				0.895566	5.38213	14.4972
	0.895905	0.66242				0.895905	5.3772	14.476
	0.896244	0.665304				0.896244	5.36774	14.4483
	0.896583	0.668199				0.896583	5.36221	14.4262
	0.896922	0.671101				0.896922	5.36224	14.4118
	0.89733	0.674587				0.89733	5.36842	14.4033
	0.897738	0.678061				0.897738	5.37717	14.3985
	0.898146	0.681513				0.898146	5.38376	14.3907
	0.898554	0.684953				0.898554	5.38877	14.3808
	0.898933	0.688157				0.898933	5.3845	14.3589
	0.899312	0.691367				0.899312	5.37865	14.3347
	0.899691	0.694577				0.899691	5.38423	14.3267
	0.90007	0.697775				0.90007	5.39647	14.3282
	0.900386	0.700434				0.900386	5.40244	14.3235
	0.900703	0.70309				0.900703	5.40245	14.3104
	0.90102	0.70575				0.90102	5.39711	14.2896
	0.901336	0.708415				0.901336	5.39178	14.2689
	0.901653	0.711083				0.901653	5.39074	14.2542
	0.90197	0.713745				0.90197	5.39865	14.2523
	0.902286	0.716398				0.902286	5.41463	14.2617
	0.902603	0.719037				0.902603	5.42397	14.2619
	0.902891	0.72143				0.902891	5.42094	14.2457
	0.90318	0.72382				0.90318	5.42666	14.242
	0.903468	0.726203				0.903468	5.44379	14.2544
	0.903756	0.728569				0.903756	5.45728	14.2618
	0.904023	0.730745				0.904023	5.46046	14.2555
	0.904289	0.732916				0.904289	5.46595	14.2525
	0.904556	0.735079				0.904556	5.47237	14.2509
	0.904822	0.737237				0.904822	5.47643	14.246
	0.905251	0.740714				0.905251	5.46801	14.2169
	0.90568	0.744204				0.90568	5.45805	14.1855
	0.906109	0.747705				0.906109	5.45991	14.1708
	0.906538	0.751203				0.906538	5.46579	14.1618
	0.907043	0.755323				0.907043	5.45243	14.1225
	0.907548	0.759477				0.907548	5.43156	14.0724
	0.908053	0.763664				0.908053	5.418	14.0325
	0.908558	0.767879				0.908558	5.40805	13.9976
	0.909208	0.77333				0.909208	5.39668	13.9545
	0.909858	0.778814				0.909858	5.38543	13.9115
	0.910508	0.784333				0.910508	5.36805	13.8596
	0.911158	0.789887				0.911158	5.35635	13.8156
	0.911779	0.795224				0.911779	5.3422	13.7691
	0.9124	0.800566				0.9124	5.34461	13.7461
	0.913021	0.805878				0.913021	5.38363	13.775
	0.913643	0.81111				0.913643	5.41782	13.7974
	0.914264	0.816266				0.914264	5.43808	13.8006
	0.914885	0.82138				0.914885	5.45566	13.8001
	0.915507	0.826462				0.915507	5.44929	13.766
	0.916128	0.831546				0.916128	5.44543	13.7353
	0.916655	0.835866				0.916655	5.45916	13.7334
	0.917183	0.840154				0.917183	5.4751	13.7347
	0.91771	0.844401				0.91771	5.49693	13.7445
	0.918238	0.848599				0.918238	5.52221	13.7595
	0.919146	0.855767				0.919146	5.52946	13.7343
	0.920055	0.862964				0.920055	5.50548	13.6647
	0.920963	0.870233				0.920963	5.48719	13.6029
	0.921872	0.877556				0.921872	5.48242	13.5599
	0.92277	0.884835				0.92277	5.45847	13.49
	0.923668	0.892179				0.923668	5.44259	13.4312
	0.924566	0.89953				0.924566	5.47009	13.4337
	0.925464	0.906756				0.925464	5.52205	13.4714
	0.926209	0.912619				0.926209	5.54862	13.48
	0.926953	0.918421				0.926953	5.56117	13.469
	0.927698	0.924163				0.927698	5.57048	13.4537
	0.928442	0.929862				0.928442	5.58903	13.4518
	0.929049	0.934469				0.929049	5.61602	13.4671
	0.929657	0.938993				0.929657	5.65481	13.4996
	0.930264	0.943422				0.930264	5.69981	13.5413
	0.930872	0.947759				0.930872	5.73168	13.5649
	0.931341	0.951071				0.931341	5.73948	13.5596
	0.93181	0.954364				0.93181	5.74914	13.5569
	0.932279	0.957628				0.932279	5.76707	13.5661
	0.932748	0.960857				0.932748	5.78811	13.5799
	0.933121	0.963407				0.933121	5.80082	13.5853
	0.933495	0.965947				0.933495	5.80308	13.5759
	0.933868	0.968483				0.933868	5.79553	13.5527
	0.934242	0.971023				0.934242	5.79412	13.5381
	0.934615	0.973565				0.934615	5.79856	13.5318
	0.934989	0.976097				0.934989	5.80606	13.5299
	0.935362	0.978612				0.935362	5.82507	13.5443
	0.935735	0.981102				0.935735	5.84363	13.5582
	0.936127	0.983696				0.936127	5.84068	13.5412
	0.936518	0.986288				0.936518	5.84061	13.5283
	0.936909	0.988865				0.936909	5.86041	13.5435
	0.9373	0.991414				0.9373	5.88317	13.5631
	0.937808	0.994695				0.937808	5.89678	13.5661
	0.938317	0.997953				0.938317	5.90634	13.5635
	0.938826	1.00118				0.938826	5.9112	13.5544
	0.939334	1.0044				0.939334	5.91959	13.5504
	0.939788	1.00726				0.939788	5.92234	13.5401
	0.940241	1.01012				0.940241	5.92026	13.523
	0.940694	1.01298				0.940694	5.92681	13.5181
	0.941148	1.01582				0.941148	5.94026	13.5231
	0.94168	1.01912				0.94168	5.95073	13.5215
	0.942211	1.0224				0.942211	5.96532	13.5259
	0.942743	1.02563				0.942743	5.99158	13.5471
	0.943275	1.02881				0.943275	6.0222	13.5746
	0.943865	1.03226				0.943865	6.05114	13.5985
	0.944455	1.03565				0.944455	6.07507	13.6155
	0.945044	1.03899				0.945044	6.09247	13.6236
	0.945634	1.04229				0.945634	6.10731	13.6283
	0.946364	1.04631				0.946364	6.13444	13.6467
	0.947093	1.05026				0.947093	6.1627	13.6672
	0.947822	1.05412				0.947822	6.18305	13.6768
	0.948552	1.05793				0.948552	6.20017	13.6822
	0.949102	1.06076				0.949102	6.22193	13.6989
	0.949653	1.06353				0.949653	6.25636	13.7339
	0.950204	1.06623				0.950204	6.29518	13.7755
	0.950754	1.06886				0.950754	6.31886	13.7959
	0.951305	1.07144				0.951305	6.34109	13.8146
	0.951856	1.07397				0.951856	6.35892	13.8273
	0.952406	1.07649				0.952406	6.35364	13.8074
	0.952957	1.07901				0.952957	6.35215	13.7928
	0.953531	1.08161				0.953531	6.37181	13.8077
	0.954104	1.08416				0.954104	6.39815	13.8324
	0.954678	1.08665				0.954678	6.43479	13.8718
	0.955252	1.08906				0.955252	6.46906	13.9084
	0.955749	1.0911				0.955749	6.47629	13.9085
	0.956246	1.09311				0.956246	6.48734	13.9142
	0.956743	1.09509				0.956743	6.52077	13.9517
	0.95724	1.09701				0.95724	6.55525	13.9909
	0.957675	1.09864				0.957675	6.57245	14.0072
	0.95811	1.10023				0.95811	6.60188	14.0409
	0.958546	1.10176				0.958546	6.64327	14.0919
	0.958981	1.10322				0.958981	6.67761	14.1332
	0.959492	1.10488				0.959492	6.69387	14.148
	0.960003	1.10649				0.960003	6.71733	14.1732
	0.960513	1.10805				0.960513	6.75594	14.2201
	0.961024	1.10954				0.961024	6.78601	14.2552
	0.961534	1.11098				0.961534	6.80706	14.2779
	0.962043	1.11236				0.962043	6.83891	14.3161
	0.962553	1.11367				0.962553	6.86785	14.3506
	0.963062	1.11494				0.963062	6.88461	14.368
	0.963812	1.11676				0.963812	6.89729	14.3769
	0.964563	1.1185				0.964563	6.93243	14.418
	0.965313	1.12011				0.965313	6.99595	14.4998
	0.966063	1.12155				0.966063	7.05615	14.5779
	0.96659	1.12245				0.96659	7.07728	14.6033
	0.967116	1.12331				0.967116	7.092	14.6198
	0.967642	1.12416				0.967642	7.10484	14.6338
	0.968168	1.12499				0.968168	7.11555	14.6449
	0.968694	1.12578				0.968694	7.13719	14.6716
	0.969221	1.12653				0.969221	7.15453	14.6924
	0.969747	1.12725				0.969747	7.149	14.6809
	0.970273	1.12799				0.970273	7.13912	14.6633
	0.970764	1.12869				0.970764	7.14743	14.6716
	0.971256	1.12937				0.971256	7.15421	14.6778
	0.971747	1.13005				0.971747	7.15575	14.6766
	0.972238	1.13072				0.972238	7.16714	14.6895
	0.973145	1.13188				0.973145	7.18368	14.7071
	0.974052	1.13296				0.974052	7.20502	14.7319
	0.974958	1.13391				0.974958	7.27298	14.8233
	0.975865	1.13462				0.975865	7.34961	14.9282
	0.976673	1.13504				0.976673	7.39654	14.9925
	0.977481	1.13531				0.977481	7.44146	15.0547
	0.978289	1.13542				0.978289	7.48179	15.1112
	0.979097	1.13538				0.979097	7.53088	15.1808
	0.979846	1.13525				0.979846	7.54559	15.2023
	0.980594	1.13506				0.980594	7.55457	15.2159
	0.981343	1.13482				0.981343	7.60869	15.2936
	0.982092	1.13444				0.982092	7.66755	15.3787
	0.9827	1.13401				0.9827	7.67929	15.3975
	0.983308	1.13353				0.983308	7.70039	15.4297
	0.983916	1.133				0.983916	7.74254	15.4919
	0.984523	1.13237				0.984523	7.78039	15.5486
	0.985072	1.13174				0.985072	7.78915	15.5641
	0.985621	1.13108				0.985621	7.80299	15.5869
	0.98617	1.13038				0.98617	7.83173	15.631
	0.986719	1.12963				0.986719	7.8581	15.672
	0.987233	1.12886				0.987233	7.89952	15.7344
	0.987748	1.12801				0.987748	7.94187	15.7986
	0.988262	1.12708				0.988262	7.94866	15.8127
	0.988777	1.12614				0.988777	7.95109	15.8208
	0.989236	1.12529				0.989236	7.97507	15.859
	0.989695	1.1244				0.989695	7.99169	15.8869
	0.990155	1.12348				0.990155	8.00208	15.9061
	0.990614	1.12254				0.990614	8.02088	15.9373
	0.991135	1.12143				0.991135	8.05151	15.9862
	0.991657	1.12028				0.991657	8.0642	16.0098
	0.992178	1.11909				0.992178	8.0627	16.0136
	0.992699	1.11789				0.992699	8.07231	16.0331
	0.993138	1.11687				0.993138	8.09112	16.0648
	0.993576	1.11583				0.993576	8.0961	16.0769
	0.994014	1.11478				0.994014	8.09387	16.079
	0.994452	1.11372				0.994452	8.10542	16.1005
	0.994872	1.11268				0.994872	8.13567	16.1485
	0.995292	1.11159				0.995292	8.15451	16.1805
	0.995712	1.11049				0.995712	8.15593	16.188
	0.996132	1.10938				0.996132	8.15855	16.1972
	0.99667	1.10794				0.99667	8.18763	16.2455
	0.997207	1.10644				0.997207	8.20922	16.2834
	0.997745	1.10491				0.997745	8.21169	16.2945
	0.998283	1.10336				0.998283	8.21955	16.3133
	0.998816	1.10179				0.998816	8.25279	16.368
	0.999348	1.10017				0.999348	8.27173	16.4028
	0.99988	1.09853				0.99988	8.26647	16.4035
	1.00041	1.09688				1.00041	8.26558	16.4104
	1.0009	1.09538				1.0009	8.27782	16.4352
	1.00138	1.09385				1.00138	8.29104	16.4614
	1.00187	1.09229				1.00187	8.31119	16.4976
	1.00235	1.09071				1.00235	8.3248	16.5247
	1.00288	1.08896				1.00288	8.35126	16.5708
	1.0034	1.08718				1.0034	8.3704	16.6067
	1.00393	1.08536				1.00393	8.35146	16.5889
	1.00445	1.08356				1.00445	8.33889	16.58
	1.00487	1.08212				1.00487	8.35144	16.6049
	1.0053	1.08067				1.0053	8.35545	16.6177
	1.00572	1.07922				1.00572	8.3598	16.6311
	1.00615	1.07774				1.00615	8.374	16.6585
	1.00687	1.07518				1.00687	8.40144	16.71
	1.00759	1.07255				1.00759	8.41587	16.7434
	1.00831	1.06988				1.00831	8.42757	16.7732
	1.00904	1.06717				1.00904	8.44341	16.809
	1.00981	1.06421				1.00981	8.46132	16.8489
	1.01059	1.06116				1.01059	8.49428	16.9106
	1.01137	1.05799				1.01137	8.55032	17.0056
	1.01214	1.05464				1.01214	8.60634	17.1014
	1.01299	1.05083				1.01299	8.63603	17.1623
	1.01383	1.04692				1.01383	8.66645	17.2246
	1.01467	1.04292				1.01467	8.71046	17.3067
	1.01552	1.0388				1.01552	8.73949	17.3681
	1.01627	1.03507				1.01627	8.73965	17.3868
	1.01702	1.03132				1.01702	8.74584	17.4142
	1.01778	1.02752				1.01778	8.76517	17.4603
	1.01853	1.02365				1.01853	8.79689	17.5243
	1.01924	1.01996				1.01924	8.81602	17.5696
	1.01994	1.01621				1.01994	8.83215	17.611
	1.02065	1.01241				1.02065	8.8618	17.6718
	1.02136	1.00852				1.02136	8.89245	17.7343
	1.02206	1.00456				1.02206	8.90665	17.774
	1.02277	1.00057				1.02277	8.91509	17.8057
	1.02347	0.996561				1.02347	8.92432	17.8386
	1.02418	0.992524				1.02418	8.9391	17.8795
	1.02496	0.987993				1.02496	8.95977	17.9312
	1.02574	0.983395				1.02574	8.9816	17.9848
	1.02652	0.978727				1.02652	9.00437	18.0401
	1.0273	0.973991				1.0273	9.025	18.0927
	1.0286	0.965956				1.0286	9.06608	18.1906
	1.02989	0.957709				1.02989	9.11084	18.2947
	1.03119	0.949295				1.03119	9.14375	18.3829
	1.03248	0.940733				1.03248	9.16729	18.4586
	1.03372	0.932374				1.03372	9.18296	18.5221
	1.03497	0.923804				1.03497	9.23713	18.6411
	1.03621	0.914922				1.03621	9.33721	18.8266
	1.03746	0.905679				1.03746	9.39319	18.9516
	1.03845	0.898123				1.03845	9.39512	18.9917
	1.03945	0.890509				1.03945	9.42133	19.0664
	1.04044	0.882795				1.04044	9.45448	19.1515
	1.04144	0.874965				1.04144	9.47876	19.2246
	1.04245	0.866884				1.04245	9.5049	19.3016
	1.04347	0.858707				1.04347	9.52881	19.3759
	1.04448	0.850471				1.04448	9.53389	19.4238
	1.04549	0.842225				1.04549	9.52969	19.4587
	1.04769	0.824238				1.04769	9.55566	19.5844
	1.04989	0.80591				1.04989	9.60767	19.7487
	1.05208	0.787173				1.05208	9.66076	19.9166
	1.05428	0.768015				1.05428	9.70107	20.0684
	1.05504	0.761244				1.05504	9.73326	20.1474
	1.05581	0.754401				1.05581	9.75603	20.2135
	1.05657	0.747522				1.05657	9.74117	20.2265
	1.05734	0.740675				1.05734	9.72593	20.2389
	1.0581	0.73387				1.0581	9.7153	20.2575
	1.05886	0.727049				1.05886	9.72388	20.3034
	1.05963	0.72018				1.05963	9.77632	20.4116
	1.06039	0.713222				1.06039	9.79597	20.4738
	1.06102	0.707426				1.06102	9.78258	20.4836
	1.06166	0.701626				1.06166	9.79852	20.5348
	1.06229	0.695792				1.06229	9.81539	20.5875
	1.06292	0.689937				1.06292	9.81229	20.6121
	1.06359	0.683807				1.06359	9.8055	20.6329
	1.06425	0.67771				1.06425	9.79185	20.6438
	1.06491	0.671653				1.06491	9.75779	20.6256
	1.06558	0.665661				1.06558	9.73463	20.6225
	1.06619	0.660213				1.06619	9.71577	20.6228
	1.0668	0.654792				1.0668	9.70314	20.6317
	1.06741	0.649381				1.06741	9.72178	20.6849
	1.06802	0.643951				1.06802	9.72777	20.7202
	1.06861	0.638752				1.06861	9.70029	20.7071
	1.0692	0.633597				1.0692	9.68617	20.7126
	1.06978	0.628466				1.06978	9.68122	20.731
	1.07037	0.623362				1.07037	9.66272	20.7302
	1.07147	0.61396				1.07147	9.60696	20.6978
	1.07257	0.604656				1.07257	9.60786	20.7451
	1.07367	0.59526				1.07367	9.66269	20.8692
	1.07478	0.585651				1.07478	9.70969	20.9832
	1.07576	0.576956				1.07576	9.72339	21.0456
	1.07674	0.568219				1.07674	9.73325	21.1028
	1.07772	0.559453				1.07772	9.72866	21.1397
	1.0787	0.550705				1.0787	9.71976	21.1705
	1.07976	0.541282				1.07976	9.72056	21.2182
	1.08083	0.531867				1.08083	9.71495	21.2569
	1.08189	0.522426				1.08189	9.6992	21.2813
	1.08296	0.513022				1.08296	9.69134	21.3168
	1.08384	0.505298				1.08384	9.70053	21.368
	1.08472	0.49754				1.08472	9.70894	21.4183
	1.0856	0.489763				1.0856	9.70856	21.4563
	1.08648	0.482009				1.08648	9.69421	21.4743
	1.08764	0.471816				1.08764	9.6591	21.4751
	1.08881	0.461834				1.08881	9.60911	21.4539
	1.08998	0.452142				1.08998	9.54836	21.4159
	1.09114	0.442721				1.09114	9.49464	21.3866
	1.09245	0.432388				1.09245	9.46509	21.3959
	1.09375	0.422189				1.09375	9.44821	21.4225
	1.09505	0.412093				1.09505	9.43371	21.452
	1.09635	0.402023				1.09635	9.43647	21.5057
	1.09768	0.391767				1.09768	9.40481	21.5117
	1.09901	0.381699				1.09901	9.35716	21.4942
	1.10034	0.371819				1.10034	9.35669	21.5424
	1.10167	0.361972				1.10167	9.36353	21.6008
	1.10284	0.353344				1.10284	9.31661	21.5772
	1.10401	0.344959				1.10401	9.25829	21.5362
	1.10519	0.336811				1.10519	9.21672	21.5177
	1.10636	0.32883				1.10636	9.19315	21.5239
	1.10849	0.314632				1.10849	9.12524	21.4981
	1.11063	0.301126				1.11063	9.03434	21.4364
	1.11277	0.2883				1.11277	8.96508	21.402
	1.1149	0.27587				1.1149	8.94847	21.44
	1.11702	0.263781				1.11702	8.88664	21.4124
	1.11915	0.252369				1.11915	8.77755	21.3146
	1.12127	0.241841				1.12127	8.69564	21.2509
	1.12339	0.232171				1.12339	8.59567	21.1573
	1.12415	0.22888				1.12415	8.5498	21.1088
	1.12492	0.22574				1.12492	8.50269	21.0577
	1.12568	0.222758				1.12568	8.44854	20.9959
	1.12645	0.219906				1.12645	8.415	20.9626
	1.12721	0.21711				1.12721	8.40701	20.9651
	1.12798	0.214386				1.12798	8.37446	20.9325
	1.12874	0.211796				1.12874	8.31393	20.8597
	1.12951	0.209379				1.12951	8.25709	20.7913
	1.13033	0.206936				1.13033	8.21192	20.7395
	1.13116	0.204623				1.13116	8.17587	20.7
	1.13198	0.202431				1.13198	8.15893	20.6869
	1.13281	0.200309				1.13281	8.13941	20.6698
	1.13353	0.198494				1.13353	8.117	20.6471
	1.13424	0.196717				1.13424	8.10989	20.6458
	1.13496	0.194977				1.13496	8.10359	20.6455
	1.13568	0.193296				1.13568	8.06932	20.6054
	1.13634	0.191821				1.13634	8.04348	20.5761
	1.13701	0.190433				1.13701	8.01289	20.5397
	1.13767	0.189161				1.13767	7.93977	20.4426
	1.13834	0.188062				1.13834	7.86961	20.3488
	1.13893	0.187214				1.13893	7.84714	20.3213
	1.13953	0.18644				1.13953	7.81198	20.2754
	1.14012	0.185758				1.14012	7.75614	20.1998
	1.14072	0.185185				1.14072	7.71349	20.1423
	1.14125	0.184755				1.14125	7.68534	20.1046
	1.14179	0.184387				1.14179	7.65346	20.0613
	1.14233	0.18407				1.14233	7.63682	20.0394
	1.14287	0.183787				1.14287	7.62625	20.0258
	1.14391	0.183348				1.14391	7.58452	19.969
	1.14496	0.183101				1.14496	7.53336	19.8979
	1.14601	0.183062				1.14601	7.47739	19.8189
	1.14705	0.183269				1.14705	7.41643	19.7317
	1.14811	0.183742				1.14811	7.36058	19.6503
	1.14917	0.184508				1.14917	7.28563	19.5405
	1.15023	0.185636				1.15023	7.17727	19.3817
	1.15129	0.187186				1.15129	7.07856	19.2344
	1.15223	0.188863				1.15223	7.0413	19.1734
	1.15318	0.190627				1.15318	7.02659	19.1439
	1.15412	0.192429				1.15412	7.00729	19.1077
	1.15506	0.194349				1.15506	6.95757	19.0279
	1.1554	0.195097				1.1554	6.93194	18.9879
	1.15574	0.195874				1.15574	6.9122	18.9561
	1.15607	0.196677				1.15607	6.89811	18.9322
	1.15641	0.197503				1.15641	6.87975	18.9022
	1.15675	0.198352				1.15675	6.8665	18.8792
	1.15709	0.199225				1.15709	6.84769	18.8483
	1.15742	0.200129				1.15742	6.8082	18.788
	1.15776	0.201077				1.15776	6.77579	18.7375
	1.15807	0.201965				1.15807	6.761	18.7122
	1.15837	0.202869				1.15837	6.74821	18.6896
	1.15867	0.203786				1.15867	6.74517	18.6808
	1.15898	0.204711				1.15898	6.73885	18.6672
	1.15929	0.205675				1.15929	6.72254	18.6394
	1.15961	0.206656				1.15961	6.71091	18.6181
	1.15992	0.207653				1.15992	6.7018	18.6003
	1.16023	0.208664				1.16023	6.68781	18.5755
	1.1606	0.209854				1.1606	6.67296	18.5486
	1.16096	0.211065				1.16096	6.65943	18.5235
	1.16132	0.212299				1.16132	6.63721	18.4859
	1.16169	0.213564				1.16169	6.61431	18.4473
	1.16211	0.215068				1.16211	6.60374	18.4249
	1.16253	0.216593				1.16253	6.59114	18.3995
	1.16295	0.218146				1.16295	6.5665	18.357
	1.16337	0.219736				1.16337	6.54282	18.3156
	1.16383	0.221506				1.16383	6.51178	18.263
	1.16429	0.223338				1.16429	6.47383	18.2002
	1.16474	0.225227				1.16474	6.44957	18.1566
	1.1652	0.227157				1.1652	6.43339	18.1241
	1.16636	0.23226				1.16636	6.36826	18.0068
	1.16752	0.237669				1.16752	6.30149	17.8856
	1.16869	0.243359				1.16869	6.25358	17.7896
	1.16985	0.249237				1.16985	6.22499	17.7201
	1.1711	0.25568				1.1711	6.20494	17.6599
	1.17236	0.262226				1.17236	6.18416	17.5981
	1.17362	0.268917				1.17362	6.14992	17.5165
	1.17487	0.275824				1.17487	6.09668	17.4071
	1.17585	0.281449				1.17585	6.04002	17.2991
	1.17683	0.287293				1.17683	5.98221	17.1884
	1.17781	0.293295				1.17781	5.93763	17.0956
	1.17878	0.299436				1.17878	5.91106	17.0277
	1.1795	0.304015				1.1795	5.8986	16.9874
	1.18022	0.308648				1.18022	5.87569	16.932
	1.18094	0.313354				1.18094	5.83895	16.8568
	1.18165	0.318155				1.18165	5.80552	16.7857
	1.18237	0.32303				1.18237	5.79392	16.7452
	1.18309	0.327939				1.18309	5.78296	16.7054
	1.1838	0.332898				1.1838	5.75894	16.6469
	1.18452	0.337936				1.18452	5.72586	16.5752
	1.18574	0.346708				1.18574	5.67361	16.4579
	1.18695	0.355634				1.18695	5.653	16.3845
	1.18817	0.364569				1.18817	5.6686	16.3624
	1.18939	0.37346				1.18939	5.67453	16.3268
	1.19068	0.382935				1.19068	5.66633	16.2682
	1.19198	0.392513				1.19198	5.64618	16.1924
	1.19327	0.402263				1.19327	5.59146	16.0667
	1.19457	0.412226				1.19457	5.55467	15.9654
	1.19579	0.421774				1.19579	5.54528	15.9048
	1.19701	0.431404				1.19701	5.51878	15.8197
	1.19824	0.441142				1.19824	5.49065	15.7317
	1.19946	0.451024				1.19946	5.46165	15.6418
	1.20028	0.457756				1.20028	5.4522	15.5951
	1.20111	0.464507				1.20111	5.45033	15.559
	1.20193	0.47127				1.20193	5.44116	15.5126
	1.20275	0.478066				1.20275	5.4255	15.4568
	1.20332	0.482794				1.20332	5.42635	15.4346
	1.20389	0.48752				1.20389	5.42795	15.4134
	1.20446	0.492254				1.20446	5.41542	15.3723
	1.20503	0.497019				1.20503	5.39665	15.3222
	1.2056	0.501839				1.2056	5.37518	15.2679
	1.20617	0.506721				1.20617	5.34446	15.2003
	1.20674	0.51166				1.20674	5.31732	15.1375
	1.20731	0.516638				1.20731	5.31064	15.1034
	1.20775	0.520434				1.20775	5.30888	15.0821
	1.20818	0.524241				1.20818	5.2991	15.0495
	1.20861	0.528064				1.20861	5.29354	15.0227
	1.20905	0.53189				1.20905	5.29868	15.011
	1.20948	0.535706				1.20948	5.30042	14.9946
	1.20991	0.539531				1.20991	5.28858	14.9589
	1.21035	0.54338				1.21035	5.27091	14.9149
	1.21078	0.547258				1.21078	5.25472	14.8728
	1.21125	0.551447				1.21125	5.23637	14.8261
	1.21171	0.555658				1.21171	5.22592	14.7905
	1.21218	0.559875				1.21218	5.2302	14.7756
	1.21264	0.564088				1.21264	5.23216	14.7576
	1.21335	0.570543				1.21335	5.21159	14.6965
	1.21406	0.577038				1.21406	5.19922	14.6469
	1.21476	0.583541				1.21476	5.20178	14.6183
	1.21547	0.590043				1.21547	5.2024	14.587
	1.21641	0.598678				1.21641	5.18802	14.5239
	1.21734	0.60738				1.21734	5.16844	14.4532
	1.21828	0.616166				1.21828	5.14234	14.3728
	1.21922	0.625035				1.21922	5.12228	14.3005
	1.21955	0.628232				1.21955	5.12357	14.2865
	1.21989	0.631434				1.21989	5.11746	14.262
	1.22023	0.634647				1.22023	5.09891	14.2199
	1.22056	0.637876				1.22056	5.0895	14.1906
	1.2209	0.641116				1.2209	5.08531	14.1686
	1.22124	0.644366				1.22124	5.0742	14.1368
	1.22157	0.647629				1.22157	5.07123	14.1165
	1.22191	0.650894				1.22191	5.07261	14.1022
	1.22229	0.654601				1.22229	5.07519	14.0875
	1.22267	0.658309				1.22267	5.07284	14.0659
	1.22305	0.662015				1.22305	5.05887	14.0278
	1.22343	0.665736				1.22343	5.04895	13.9953
	1.22375	0.668795				1.22375	5.0475	13.9781
	1.22406	0.671851				1.22406	5.05034	13.967
	1.22437	0.674902				1.22437	5.06199	13.9684
	1.22468	0.677943				1.22468	5.06925	13.9636
	1.22498	0.680846				1.22498	5.07016	13.9505
	1.22528	0.683749				1.22528	5.06891	13.9344
	1.22558	0.686652				1.22558	5.06057	13.9082
	1.22587	0.689562				1.22587	5.05613	13.8875
	1.22615	0.692256				1.22615	5.05823	13.8772
	1.22643	0.694949				1.22643	5.05772	13.8631
	1.2267	0.697643				1.2267	5.05622	13.8477
	1.22698	0.700341				1.22698	5.05198	13.8283
	1.22745	0.704961				1.22745	5.06066	13.8177
	1.22792	0.709575				1.22792	5.064	13.7996
	1.22839	0.714194				1.22839	5.03614	13.7373
	1.22887	0.718855				1.22887	5.01028	13.6777
	1.22924	0.722623				1.22924	5.01195	13.6614
	1.22962	0.726375				1.22962	5.0282	13.6658
	1.23	0.730098				1.23	5.05903	13.691
	1.23038	0.733784				1.23038	5.07884	13.7008
	1.23073	0.737121				1.23073	5.07798	13.683
	1.23107	0.74046				1.23107	5.07501	13.6623
	1.23141	0.743804				1.23141	5.06746	13.6351
	1.23176	0.747163				1.23176	5.05247	13.5973
	1.23213	0.750788				1.23213	5.04085	13.5629
	1.2325	0.754413				1.2325	5.04947	13.5571
	1.23287	0.758019				1.23287	5.07043	13.5689
	1.23324	0.7616				1.23324	5.0831	13.5691
	1.23361	0.765178				1.23361	5.08711	13.5571
	1.23398	0.768755				1.23398	5.08759	13.54
	1.23435	0.772336				1.23435	5.0779	13.5086
	1.23472	0.775927				1.23472	5.07194	13.4824
	1.23513	0.779866				1.23513	5.08446	13.4806
	1.23553	0.783785				1.23553	5.09778	13.4801
	1.23594	0.78769				1.23594	5.10321	13.4684
	1.23635	0.791587				1.23635	5.10418	13.4505
	1.23691	0.797011				1.23691	5.12001	13.446
	1.23748	0.802413				1.23748	5.12812	13.4308
	1.23805	0.807816				1.23805	5.11173	13.3808
	1.23862	0.81325				1.23862	5.09414	13.3291
	1.23915	0.818339				1.23915	5.10551	13.32
	1.23968	0.823404				1.23968	5.1179	13.3124
	1.24021	0.828447				1.24021	5.11605	13.2848
	1.24074	0.833494				1.24074	5.10933	13.2503
	1.24123	0.838175				1.24123	5.12248	13.2458
	1.24172	0.84283				1.24172	5.13656	13.2426
	1.24221	0.847458				1.24221	5.13614	13.2191
	1.2427	0.852082				1.2427	5.13556	13.1954
	1.24312	0.856075				1.24312	5.1371	13.1779
	1.24354	0.860051				1.24354	5.15106	13.1779
	1.24397	0.863997				1.24397	5.18774	13.2103
	1.24439	0.867897				1.24439	5.21253	13.226
	1.24474	0.871079				1.24474	5.21031	13.2071
	1.24509	0.874254				1.24509	5.22212	13.2081
	1.24543	0.877409				1.24543	5.25018	13.2322
	1.24578	0.880528				1.24578	5.27545	13.2525
	1.24608	0.883211				1.24608	5.27692	13.2413
	1.24639	0.885889				1.24639	5.28129	13.2342
	1.24669	0.888561				1.24669	5.30053	13.2482
	1.24699	0.891212				1.24699	5.32026	13.263
	1.24725	0.893474				1.24725	5.3297	13.2651
	1.24751	0.895727				1.24751	5.33858	13.2665
	1.24777	0.897973				1.24777	5.34259	13.2611
	1.24803	0.900217				1.24803	5.34108	13.2479
	1.24848	0.90411				1.24848	5.34445	13.2333
	1.24893	0.907991				1.24893	5.3555	13.2298
	1.24939	0.911862				1.24939	5.36378	13.2223
	1.24984	0.915721				1.24984	5.3677	13.2088
	1.25029	0.919578				1.25029	5.36567	13.1868
	1.25074	0.923426				1.25074	5.37283	13.1779
	1.25119	0.927244				1.25119	5.39782	13.1943
	1.25164	0.931022				1.25164	5.42074	13.208
	1.25239	0.937196				1.25239	5.4532	13.2234
	1.25314	0.943266				1.25314	5.4918	13.2479
	1.25389	0.949237				1.25389	5.51219	13.2472
	1.25464	0.955154				1.25464	5.52159	13.2312
	1.25541	0.961286				1.25541	5.53558	13.2206
	1.25619	0.967367				1.25619	5.55321	13.2155
	1.25697	0.973393				1.25697	5.57457	13.2159
	1.25775	0.979366				1.25775	5.58925	13.2071
	1.2586	0.98587				1.2586	5.61686	13.2139
	1.25946	0.992271				1.25946	5.65035	13.2296
	1.26032	0.998574				1.26032	5.66121	13.2137
	1.26117	1.00485				1.26117	5.65833	13.1786
	1.26193	1.01037				1.26193	5.67326	13.1724
	1.26268	1.0158				1.26268	5.71273	13.2013
	1.26343	1.02112				1.26343	5.76766	13.2527
	1.26419	1.02627				1.26419	5.81834	13.2989
	1.26483	1.03056				1.26483	5.84454	13.3147
	1.26547	1.03479				1.26547	5.86089	13.3169
	1.26611	1.03898				1.26611	5.87388	13.3145
	1.26676	1.04313				1.26676	5.8892	13.3157
	1.26755	1.04819				1.26755	5.91776	13.331
	1.26834	1.05316				1.26834	5.94197	13.3406
	1.26913	1.05805				1.26913	5.95318	13.3323
	1.26992	1.0629				1.26992	5.96478	13.3247
	1.2706	1.06709				1.2706	5.98113	13.3271
	1.27129	1.07123				1.27129	6.0007	13.3343
	1.27198	1.07532				1.27198	6.02559	13.3492
	1.27267	1.07935				1.27267	6.04401	13.3553
	1.27333	1.08319				1.27333	6.05235	13.3481
	1.27399	1.08699				1.27399	6.07082	13.3554
	1.27465	1.09074				1.27465	6.10068	13.3791
	1.27531	1.09442				1.27531	6.12789	13.3993
	1.27596	1.09792				1.27596	6.14304	13.4034
	1.2766	1.10139				1.2766	6.15394	13.4017
	1.27724	1.10483				1.27724	6.16383	13.3987
	1.27788	1.10823				1.27788	6.18195	13.4075
	1.27858	1.11188				1.27858	6.19836	13.4126
	1.27928	1.11548				1.27928	6.22073	13.4264
	1.27998	1.119				1.27998	6.26661	13.4739
	1.28068	1.1224				1.28068	6.3135	13.5233
	1.28131	1.12535				1.28131	6.33073	13.5331
	1.28194	1.12824				1.28194	6.36018	13.5605
	1.28257	1.13104				1.28257	6.4158	13.6253
	1.2832	1.13372				1.2832	6.46714	13.6846
	1.28371	1.13583				1.28371	6.48403	13.6981
	1.28423	1.13789				1.28423	6.50624	13.7193
	1.28474	1.1399				1.28474	6.54264	13.7608
	1.28526	1.14184				1.28526	6.57929	13.803
	1.28576	1.14368				1.28576	6.60004	13.8233
	1.28627	1.14549				1.28627	6.61249	13.8319
	1.28677	1.14727				1.28677	6.62096	13.8351
	1.28728	1.14904				1.28728	6.63142	13.8411
	1.28797	1.15138				1.28797	6.66039	13.8705
	1.28865	1.15365				1.28865	6.68792	13.8982
	1.28934	1.15586				1.28934	6.7032	13.9089
	1.29003	1.15802				1.29003	6.72458	13.9284
	1.29089	1.16061				1.29089	6.77749	13.9904
	1.29175	1.16303				1.29175	6.82518	14.0459
	1.29261	1.16528				1.29261	6.85862	14.082
	1.29348	1.16742				1.29348	6.88897	14.1144
	1.29434	1.16943				1.29434	6.94336	14.1813
	1.2952	1.17126				1.2952	6.99963	14.2518
	1.29606	1.17292				1.29606	7.03608	14.2952
	1.29692	1.17445				1.29692	7.06563	14.3294
	1.2978	1.17583				1.2978	7.13876	14.426
	1.29868	1.17691				1.29868	7.23798	14.561
	1.29956	1.17769				1.29956	7.325	14.6802
	1.30044	1.1782				1.30044	7.39132	14.7715
	1.30116	1.17845				1.30116	7.43469	14.8316
	1.30188	1.17859				1.30188	7.4647	14.8733
	1.3026	1.17866				1.3026	7.48812	14.9061
	1.30332	1.17864				1.30332	7.52287	14.9554
	1.30396	1.17852				1.30396	7.5643	15.0145
	1.30459	1.17829				1.30459	7.60485	15.073
	1.30523	1.17798				1.30523	7.64387	15.1298
	1.30587	1.17757				1.30587	7.67285	15.1727
	1.30651	1.17709				1.30651	7.70016	15.2138
	1.30715	1.17654				1.30715	7.72766	15.2554
	1.30778	1.17594				1.30778	7.7465	15.285
	1.30842	1.17528				1.30842	7.7684	15.3192
	1.30921	1.17438				1.30921	7.79671	15.3637
	1.31	1.1734				1.31	7.81494	15.3943
	1.31079	1.17237				1.31079	7.83583	15.429
	1.31158	1.17127				1.31158	7.86186	15.4712
	1.31265	1.16968				1.31265	7.89183	15.5215
	1.31371	1.16795				1.31371	7.92131	15.5717
	1.31478	1.16604				1.31478	7.97021	15.6504
	1.31585	1.16384				1.31585	8.06063	15.7892
	1.31696	1.16115				1.31696	8.12899	15.8991
	1.31808	1.15828				1.31808	8.14501	15.936
	1.3192	1.15534				1.3192	8.16467	15.9783
	1.32032	1.15231				1.32032	8.19799	16.0405
	1.32199	1.14751				1.32199	8.23379	16.1149
	1.32366	1.14236				1.32366	8.29078	16.2209
	1.32534	1.13673				1.32534	8.38961	16.3886
	1.32701	1.13048				1.32701	8.48724	16.5576
	1.32757	1.12825				1.32757	8.50744	16.5972
	1.32813	1.12598				1.32813	8.52769	16.6371
	1.32869	1.12366				1.32869	8.5516	16.6824
	1.32924	1.12128				1.32924	8.57946	16.7336
	1.3298	1.11885				1.3298	8.60285	16.7787
	1.33036	1.11641				1.33036	8.5956	16.7805
[truncated: 194 more rows]

## Sheet: Fig.2B
Fig.2B	Time (s)	Ctrl_top	Ctrl_bottom		Time (s)	Cyto_top	Cyto_bottom		Time (s)	Bleb_top	Bleb_bottom		Time (s)	Y27632_top	Y27632_bottom
	0	1.26449	0.827355		0	1.11592	1.23602		0	0.945521	0.405201		0	1.22276	1.02593
	15	1.34724	0.885207		15	1.11428	1.21764		15	0.890198	0.384407		15	1.23373	1.05716
	30	1.31829	0.901669		30	1.15921	1.21589		30	1.01509	0.42299		30	1.2	1.06581
	45	1.25958	0.810295		45	1.14201	1.09387		45	0.990074	0.492171		45	1.21298	1.09893
	60	1.15466	0.846743		60	1.11604	1.01375		60	0.959677	0.532651		60	1.20703	1.1044
	75	0.936356	0.823918		75	1.17794	1.07946		75	1.02481	0.674966		75	1.17495	1.06563
	90	0.799124	0.818601		90	1.12141	0.943341		90	0.945521	0.617645		90	1.24315	1.18423
	105	0.717002	0.807444		105	1.18999	1.02404		105	1.0487	0.608789		105	1.19853	1.13371
	120	0.754725	0.891496		120	1.1756	0.878658		120	1.05955	0.661209		120	1.19561	1.16484
	135	0.814124	1.08327		135	1.27015	0.945834		135	1.06068	0.649349		135	1.1872	1.2129
	150	0.871217	1.09092		150	1.32082	1.05035		150	1.0487	0.6197		150	1.18181	1.22182
	165	0.912045	0.998696		165	1.22042	1.09534		165	0.968362	0.561351		165	1.19543	1.23656
	180	1.04032	1.00706		180	1.25389	1.04447		180	0.924938	0.50403		180	1.22669	1.2251
	195	1.04665	1.08457		195	1.14938	1.03639		195	0.826104	0.547515		195	1.20676	1.24576
	210	1.06178	1.15889		210	1.13523	0.968332		210	0.918424	0.632509		210	1.2127	1.25213
	225	1.0213	1.1834		225	1.10129	0.876741		225	0.909739	0.590051		225	1.21453	1.2586
	240	1.04285	1.31071		240	1.05682	0.762665		240	0.745856	0.616696		240	1.23812	1.27316
	255	1.05978	1.40644		255	1.0945	0.887479		255	0.852158	0.832144		255	1.25238	1.26742
	270	1.08748	1.47117		270	1.04465	0.832487		270	0.995546	0.814355		270	1.23035	1.24257
	285	1.08848	1.50139		285	1.02523	0.850421		285	0.985732	0.826214		285	1.20411	1.2312
	300	1.10299	1.47921		300	0.991639	0.792513		300	1.02586	0.937931		300	1.22377	1.24912
	315	1.09693	1.39165		315	1.00838	0.761489		315	1.03133	0.965603		315	1.18116	1.20034
	330	1.0931	1.21466		330	1.0443	0.921572		330	1.18435	1.06933		330	1.20091	1.25004
	345	1.11232	1.04312		345	1.03353	0.89938		345	1.26365	1.19876		345	1.1871	1.2028
	360	1.25461	0.895642		360	1.1096	0.860865		360	1.26365	1.28178		360	1.1425	1.19042
	375	1.4	0.763077		375	1.15956	0.959511		375	1.13337	1.37073		375	1.16782	1.12733
	390	1.55283	0.822548		390	1.10058	1.06447		390	1.38741	1.44979		390	1.11233	1.06735
	405	1.60356	0.832672		405	1.19396	1.10886		405	1.1735	1.43398		405	1.0604	1.09775
	420	1.58756	0.911917		420	1.24089	1.04683		420	1.15726	1.32526		420	1.12503	1.0871
	435	1.59933	1.05635		435	1.155	1.19075		435	1.24081	1.44386		435	1.12897	1.05125
	450	1.55515	1.12049		450	1.00112	1.1193		450	1.13007	1.40243		450	1.11662	1.0385
	465	1.37975	1.24839		465	1.18952	1.18649		465	1.10515	1.19188		465	1.14871	1.05816
	480	1.21752	1.38835		480	1.21551	1.07859		480	1.00962	1.23339		480	1.15264	1.05188
	495	1.01133	1.45028		495	1.2471	1.04668		495	1.3353	1.31246		495	1.12156	1.02403
	510	0.837802	1.55502		510	1.2183	1.0139		510	1.39288	1.39745		510	1.14149	1.04769
	525	0.749566	1.59783		525	1.14915	0.967003		525	1.39175	1.49138		525	1.15538	0.998174
	540	0.716587	1.62403		540	1.04079	0.905707		540	1.35484	1.37966		540	1.14752	0.958487
	555	0.689338	1.63116		555	1.05682	1.01419		555	1.4601	1.2719		555	1.0763	0.950026
	570	0.643798	1.5115		570	1.02628	0.91247		570	1.5426	1.12666		570	1.14569	0.952028
	585	0.59914	1.434		585	0.935347	1.0752		585	1.46887	1.05842		585	1.10684	0.902693
	600	0.560503	1.28042		600	0.969517	1.01624		600	1.26582	0.926072		600	1.1179	0.893955
	615	0.553382	1.00765		615	0.988362	0.949656		615	1.18114	0.941805		615	1.12074	0.892586
	630	0.546032	0.851288		630	0.942611	0.885562		630	1.17784	0.903301		630	1.10318	0.83433
	645	0.553444	0.709645		645	0.872979	0.833087		645	1.24845	1.10982		645	1.08261	0.843702
	660	0.576738	0.679748		660	0.866782	0.899086		660	1.14093	1.25608		660	1.08755	0.84853
	675	0.601424	0.730851		675	0.843845	0.902179		675	1.00197	1.23442		675	1.05226	0.837789
	690	0.737795	0.890001		690	0.898143	0.829112		690	1.26582	1.37468		690	1.00938	0.843068
	705	0.826124	0.96251		705	0.937107	0.881598		705	1.39175	1.4864		705	0.969519	0.841976
	720	0.903346	0.927295		720	0.997256	0.866157		720	1.37438	1.50814		720	0.990005	0.833689
	735	1.03165	0.89746		735	1.01575	0.797064		735	1.34077	1.435		735	0.993384	0.843702
	750	1.15777	0.910174		750	0.990347	0.811177		750	1.4786	1.32036		750	0.967881	0.850438
	765	1.19292	0.917956		765	1.03247	0.789267		765	1.49162	1.34408		765	0.983781	0.864638
	780	1.26996	1.00447		780	1.06313	0.90526		780	1.01726	1.39745		780	1.02328	0.91106
	795	1.35515	1.076		795	0.873559	0.817939		795	0.869528	1.3935		795	0.990093	0.871286
	810	1.35712	1.08632		810	0.584526	0.665641		810	0.908697	1.37673		810	0.995212	0.872284
	825	1.30053	1.09708		825	0.618453	0.737674		825	0.919553	1.31839		825	0.973454	0.901237
	840	1.21385	1.1727		840	1.10058	0.997733		840	0.978089	1.21465		840	1.01176	0.911701
	855	1.0445	1.13457		855	1.17502	1.04212		855	0.974876	1.21165		855	1.01752	0.897771
	870	0.81758	1.00317		870	1.18262	1.07667		870	0.958548	1.07629		870	1.022	0.918437
	885	0.678511	0.934169		885	1.15477	0.994934		885	1.05087	1.30455		885	1.02785	0.936277
	900	0.615095	0.900312		900	1.14295	1.11621		900	1.2745	1.53874		900	1.00362	0.94219
	915	0.609645	0.81509		915	1.05717	1.1362		915	1.23863	1.70382		915	0.96742	0.956208
	930	0.599078	0.843568		930	0.926462	1.19427		930	1.3168	1.69394		930	0.958739	0.92499
	945	0.603915	0.902005		945	1.07881	1.02595		945	1.23655	1.56641		945	0.962206	0.939372
	960	0.600728	1.03502		960	1.11006	1.0999		960	1.1497	1.39152		960	0.930574	0.948387
	975	0.59996	1.16019		975	1.05168	1.06447		975	1.25713	1.4014		975	0.87673	0.933641
	990	0.627344	1.22192		990	1.01504	1.07843		990	1.26252	1.35491		990	0.883949	0.981608
	1005	0.645469	1.23807		1005	0.975256	1.08505		1005	1.31254	1.35001		1005	0.890349	0.955029
	1020	0.716909	1.27155		1020	0.919085	1.14753		1020	1.24298	1.11677		1020	0.893552	0.931544
	1035	0.812162	1.20765		1035	0.876368	1.19884		1035	1.192	0.999126		1035	0.870148	0.926177
	1050	0.928633	1.10986		1050	0.827687	1.25631		1050	1.19955	1.22643		1050	0.851228	0.945744
	1065	0.974017	0.977166		1065	0.761341	1.31025		1065	1.1127	1.25118		1065	0.901963	0.978782
	1080	0.988737	0.842858		1080	0.769176	1.27395		1080	1.09751	1.26304		1080	0.907814	0.977603
	1095	1.04735	0.793759		1095	0.814234	1.2644		1095	0.902096	0.977463		1095	0.870148	0.997992
	1110	0.995121	0.700555		1110	0.858356	1.26131		1110	0.869528	0.862742		1110	0.884863	1.03822
	1125	0.956391	0.684604		1125	0.882687	1.27013		1125	0.930409	0.735291		1125	0.858446	1.02849
	1140	0.924491	0.727153		1140	0.897675	1.31511		1140	0.956377	0.645317		1140	0.818404	0.991074
	1155	0.872515	0.737015		1155	0.92459	1.26131		1155	0.959677	0.622626		1155	0.775984	1.0091
	1170	0.901352	0.779551		1170	0.899772	1.22205		1170	1.05087	0.551468		1170	0.748192	0.977238
	1185	1.05491	0.806597		1185	0.857766	1.13077		1185	0.923809	0.573211		1185	0.734113	0.982795
	1200	1.11599	0.871908		1200	0.867474	1.0774		1200	0.753412	0.713549		1200	0.848843	1.03359
	1215	1.18064	0.962248		1215	0.741447	0.994487		1215	0.703474	0.735291		1215	0.857985	1.03531
	1230	1.21075	1.01485		1230	1.01609	1.06095		1230	0.538461	0.769921		1230	0.82846	1.00464
	1245	1.21761	0.990913		1245	0.990581	0.958912		1245	0.522221	0.763912		1245	0.785309	1.00527
	1260	1.22135	0.897983		1260	1.01645	0.941871		1260	0.427729	0.816331		1260	0.77763	1.01064
	1275	1.21631	0.838313		1275	0.982511	0.888949		1275	0.383176	0.854835		1275	0.769036	0.988343
	1290	1.14165	0.739082		1290	0.976304	0.938331		1290	0.458126	1.04562		1290	0.744074	1.02047
	1305	1.07756	0.760811		1305	0.98356	0.982432		1305	0.366935	1.01992		1305	0.729359	0.954024
	1320	1.00943	0.714825		1320	0.926341	0.969508		1320	0.379963	1.02387		1320	0.701384	0.90187
	1335	1.03474	0.759578		1335	0.923532	1.03388		1335	0.384305	0.900297		1335	0.720217	0.901047
	1350	1.06865	0.784283		1350	0.841037	1.04433		1350	0.417915	0.969478		1350	0.725154	0.936372
	1365	1.10058	0.766514		1365	0.683058	0.965827		1365	0.425558	0.939829		1365	0.748192	0.88885
	1380	1.12289	0.766452		1380	1.01832	1.11503		1380	0.395161	0.833093		1380	0.698188	0.877206
	1395	1.06522	0.742394		1395	0.919441	1.10445		1395	0.529776	0.755057		1395	0.701106	0.837425
	1410	1.02348	0.734549		1410	0.810958	0.987442		1410	0.511365	0.739244		1410	0.680175	0.825322
	1425	0.972242	0.641545		1425	0.725766	0.884539		1425	0.514578	0.527749		1425	0.700192	0.788002
	1440	0.970602	0.668528		1440	0.709851	0.839402		1440	0.639379	0.389388		1440	0.703849	0.814574
	1455	1.07406	0.736031		1455	0.674165	0.723562		1455	0.657878	0.284629		1455	0.686669	0.753318
	1470	1.19663	0.820083		1470	0.694058	0.601406		1470	0.661092	0.310325		1470	0.683378	0.775528
	1485	1.22676	0.880015		1485	0.642915	0.497761		1485	0.639379	0.312301		1485	0.701472	0.760513

## Sheet: Fig.2C
Fig. 2C_Amplitude ratio	Ctrl	Cyto	Bleb	Ytreat					Ctrl	Cyto	Bleb	Ytreat
	0.182052	0.0312278	0.114022	0.0843713				Minimum	0.0333582	0.0134685	0.0272668	0.011649
	0.11547	0.0350403	0.143616	0.0988302				25% Percentile	0.102243	0.029103	0.0881808	0.0497872
	0.0792434	0.0327297	0.118034	0.112089				Median	0.139238	0.0624596	0.128509	0.0828708
	0.212211	0.0273155	0.142068	0.0814016				75% Percentile	0.191718	0.143942	0.179078	0.118678
	0.0660368	0.0264963	0.161931	0.086162				Maximum	0.451826	0.419339	0.529044	0.541081
	0.0601057	0.0228262	0.248598	0.141126
	0.121119	0.0334988	0.117699	0.168802				Mean	0.152507	0.0897146	0.140988	0.0948721
	0.0872934	0.0365905	0.108754	0.0730381				Std. Deviation	0.0711186	0.0731923	0.0701538	0.061466
	0.247663	0.0238389	0.162868	0.15147
	0.0426584	0.0344224	0.138709	0.0885946
	0.0905984	0.0453968	0.216133	0.0880712				P value		4.6498e-48	0.00041022	7.1142e-51
	0.104227	0.0508635	0.12292	0.0983589
	0.0473838	0.0301166	0.201306	0.100818
	0.0989426	0.0289309	0.151277	0.180255
	0.103834	0.0463578	0.12091	0.124083
	0.202883	0.0299683	0.0832981	0.0898595
	0.0722833	0.0443521	0.0975175	0.0998007
	0.0737308	0.0229712	0.0820383	0.16704
	0.0816282	0.0259291	0.171917	0.146586
	0.136858	0.0293085	0.122993	0.111385
	0.0551437	0.0581139	0.151708	0.122309
	0.0783425	0.0378713	0.25277	0.0884909
	0.0608353	0.0198374	0.212423	0.120807
	0.0550012	0.0270359	0.149316	0.11026
	0.066925	0.0379636	0.154505	0.0853166
	0.13198	0.0222929	0.192497	0.106654
	0.133096	0.027104	0.240402	0.25622
	0.130128	0.0196796	0.209766	0.165762
	0.162847	0.0153206	0.274768	0.10638
	0.181913	0.0219534	0.118901	0.0875697
	0.142818	0.0422427	0.175107	0.129755
	0.0888844	0.0228598	0.304343	0.119057
	0.111182	0.0226597	0.176054	0.161634
	0.0815127	0.029103	0.214645	0.0816088
	0.12402	0.0217613	0.0735323	0.138521
	0.0796212	0.05055	0.124712	0.122519
	0.130187	0.0358487	0.100003	0.130404
	0.0540622	0.0471297	0.0961988	0.115824
	0.227987	0.0412212	0.0881808	0.115041
	0.0793843	0.0420006	0.279793	0.0830058
	0.0725642	0.0307958	0.142162	0.103779
	0.120627	0.0279811	0.221784	0.100443
	0.13545	0.0368439	0.128464	0.135264
	0.0733057	0.0265052	0.192281	0.116359
	0.0533876	0.022982	0.116242	0.122974
	0.117126	0.0185654	0.136076	0.10614
	0.13088	0.0182452	0.183321	0.098458
	0.118391	0.0250302	0.237507	0.131084
	0.0567084	0.0259629	0.248833	0.130905
	0.0443906	0.036049	0.202128	0.125376
	0.290252	0.015	0.177143	0.0967922
	0.0622052	0.0312544	0.203859	0.122542
	0.160598	0.0344703	0.149596	0.143116
	0.108441	0.0425895	0.138423	0.115386
	0.0663933	0.0196966	0.359106	0.263241
	0.0761573	0.0170897	0.200951	0.109719
	0.255181	0.0417844	0.205602	0.102985
	0.121608	0.0270811	0.152173	0.11335
	0.0985373	0.0349985	0.131509	0.130075
	0.0825802	0.0216932	0.118925	0.127461
	0.0811341	0.0276536	0.129633	0.0942187
	0.152238	0.0213125	0.132892	0.0736603
	0.143294	0.0239718	0.231527	0.257763
	0.188088	0.0295968	0.112373	0.117434
	0.0786704	0.0281688	0.223475	0.099709
	0.0610099	0.0364023	0.121806	0.135882
	0.166438	0.0298744	0.113085	0.089653
	0.270397	0.0134685	0.21307	0.249357
	0.0989273	0.0140636	0.1348	0.123331
	0.105009	0.0312636	0.159225	0.136343
	0.0906459	0.0178367	0.103069	0.135967
	0.0813337	0.0164927	0.190541	0.138444
	0.153963	0.0171096	0.234278	0.101797
	0.0903001	0.0286776	0.13999	0.103235
	0.113748	0.0302865	0.115044	0.107175
	0.145313	0.0153937	0.22813	0.305607
	0.14945	0.0146407	0.0955976	0.121101
	0.046016	0.044634	0.150813	0.0811773
	0.0728023	0.0414945	0.266714	0.15791
	0.165063	0.0262394	0.201913	0.0891177
	0.210018	0.0163499	0.157354	0.168395
	0.145164	0.0214709	0.104683	0.0960323
	0.134295	0.063979	0.143071	0.120692
	0.188955	0.0559465	0.122622	0.13218
	0.0729927	0.0270758	0.125906	0.105898
	0.0783726	0.026841	0.199828	0.183473
	0.152568	0.0298395	0.153743	0.12948
	0.154954	0.0902863	0.155158	0.113635
	0.233264	0.0163811	0.146956	0.110205
	0.135614	0.0357264	0.169039	0.115859
	0.143952	0.0218873	0.0974508	0.116991
	0.102279	0.0225282	0.176529	0.105454
	0.0982829	0.0198281	0.205502	0.110157
	0.299674	0.0265832	0.114358	0.124824
	0.221889	0.0404509	0.130019	0.13195
	0.0456684	0.10622	0.164931	0.153227
	0.118917	0.0199391	0.163455	0.109028
	0.129729	0.0428359	0.140106	0.079635
	0.190173	0.0404618	0.177768	0.0993163
	0.144825	0.0978493	0.100511	0.118508
	0.0774718	0.0408203	0.261461	0.0914265
	0.123557	0.0149021	0.120101	0.130713
	0.16526	0.0234238	0.13181	0.1167
	0.23529	0.0211894	0.105922	0.095422
	0.105639	0.0371697	0.178928	0.2166
	0.245039	0.0834683	0.162994	0.101394
	0.081108	0.0302933	0.166448	0.153895
	0.0876124	0.0445705	0.262756	0.137425
	0.0772217	0.0567188	0.303377	0.10808
	0.0960857	0.030778	0.117305	0.114573
	0.0807074	0.0386437	0.114274	0.105545
	0.1527	0.0288015	0.187075	0.108727
	0.140261	0.0609705	0.164977	0.0990715
	0.0782958	0.0254006	0.157813	0.119637
	0.0363537	0.0313871	0.247657	0.119214
	0.0484087	0.0311228	0.200265	0.121377
	0.0606417	0.0444896	0.157795	0.217469
	0.0954144	0.0432378	0.132	0.140572
	0.0751634	0.068442	0.216035	0.0803962
	0.139039	0.105281	0.101922	0.117905
	0.183696	0.0215413	0.121042	0.133267
	0.042142	0.0341092	0.248746	0.113442
	0.253838	0.0376899	0.300886	0.12206
	0.181496	0.0408645	0.0943326	0.199172
	0.0498215	0.0263447	0.196932	0.0737874
	0.0874913	0.0304976	0.130976	0.0667397
	0.0877529	0.0492346	0.126346	0.100487
	0.0617359	0.0845323	0.322692	0.0645344
	0.0400818	0.0354041	0.214851	0.119892
	0.103846	0.040414	0.217423	0.0724391
	0.073045	0.0176738	0.120008	0.0741852
	0.0401922	0.0233125	0.141456	0.0806055
	0.0698523	0.0185389	0.0918869	0.0937744
	0.0502648	0.147053	0.159593	0.0866738
	0.0966154	0.0688593	0.147622	0.113455
	0.0456294	0.0335296	0.183044	0.0321067
	0.122628	0.0232885	0.152594	0.106886
	0.0754792	0.17411	0.110671	0.0447785
	0.0789032	0.0328317	0.130853	0.100365
	0.161886	0.0834013	0.182733	0.0602377
	0.0333582	0.022587	0.192819	0.177144
	0.0754218	0.0490114	0.0749137	0.541081
	0.111493	0.0182162	0.153566	0.386197
	0.13556	0.0202031	0.130494	0.0926976
	0.0769132	0.0171113	0.149569	0.0494077
	0.13743	0.0209478	0.132393	0.0633092
	0.12581	0.0231431	0.154122	0.155753
	0.180391	0.020413	0.116116	0.235648
	0.134453	0.024902	0.177283	0.119777
	0.0635809	0.0191945	0.16017	0.14724
	0.0933111	0.0288353	0.231652	0.0553398
	0.0995246	0.0336785	0.133233	0.133507
	0.0935185	0.0560646	0.127588	0.0655796
	0.131388	0.0502327	0.101507	0.246105
	0.0698289	0.0243638	0.114545	0.0737998
	0.0637023	0.0486692	0.108386	0.122067
	0.113609	0.022543	0.111239	0.120824
	0.109421	0.020198	0.106425	0.0654162
	0.0836851	0.0429381	0.129023	0.138588
	0.143789	0.0902937	0.176207	0.0494282
	0.0602086	0.0218725	0.114674	0.0795204
	0.0787699	0.048531	0.171714	0.082167
	0.0518462	0.0408117	0.162371	0.0828708
	0.0438258	0.0209452	0.247004	0.104387
	0.0967628	0.10862	0.197773	0.0773077
	0.272654	0.0575077	0.0979611	0.0778003
	0.140894	0.0546393	0.157512	0.0698761
	0.0456684	0.0754385	0.150609	0.209521
	0.118917	0.0639487	0.222379	0.112391
	0.330054	0.0356333	0.0933713	0.101303
	0.161175	0.021424	0.167427	0.109056
	0.203279	0.0899781	0.206523	0.0967637
	0.220879	0.115658	0.16264	0.278339
	0.235742	0.110162	0.102449	0.115483
	0.129729	0.105018	0.241706	0.165116
	0.122604	0.0523756	0.0781514	0.0650777
	0.321998	0.0559073	0.127257	0.0918115
	0.190173	0.0950282	0.0905256	0.0787209
	0.126371	0.0236596	0.118711	0.301657
	0.144825	0.0239978	0.133863	0.0698742
	0.123557	0.0274672	0.206554	0.103888
	0.16526	0.0289958	0.144988	0.153175
	0.0774718	0.040224	0.193435	0.204188
	0.11347	0.0835124	0.107199	0.0699258
	0.23529	0.0577133	0.121808	0.0898047
	0.234403	0.0785462	0.101938	0.0663309
	0.105639	0.0354502	0.196576	0.146059
	0.245039	0.0647353	0.118648	0.113476
	0.081108	0.0231052	0.218003	0.0933427
	0.0956164	0.0351979	0.153421	0.175702
	0.0960857	0.0681351	0.164007	0.0794432
	0.0876124	0.0279413	0.140415	0.059683
	0.0772217	0.0748557	0.106386	0.111329
	0.140261	0.0453435	0.206043	0.185038
	0.159286	0.0373433	0.134489	0.134237
	0.1527	0.0333927	0.170383	0.10334
	0.260398	0.0426182	0.124106	0.106814
	0.0782958	0.0428745	0.215539	0.0703741
	0.188599	0.0563313	0.129659	0.0956755
	0.257636	0.0701123	0.181447	0.130171
	0.0363537	0.084843	0.151168	0.03683
	0.111224	0.0223614	0.250596	0.0791246
	0.0606417	0.0314886	0.114598	0.103553
	0.0484087	0.0497558	0.140156	0.0481831
	0.139039	0.0723889	0.0968277	0.156363
	0.234505	0.0365054	0.266752	0.0959032
	0.096526	0.0264348	0.124417	0.15565
	0.183696	0.0301592	0.187767	0.127839
	0.0751634	0.0249073	0.159334	0.087208
	0.181496	0.0228815	0.143539	0.085267
	0.0498215	0.0274156	0.210937	0.180103
	0.042142	0.0240178	0.129673	0.0403683
	0.0944931	0.0242475	0.143563	0.112564
	0.104722	0.0296444	0.289394	0.0549678
	0.0874913	0.0328404	0.0772971	0.106433
	0.23604	0.0248413	0.205529	0.098362
	0.0617359	0.0721167	0.106192	0.15114
	0.204779	0.0220147	0.093755	0.343481
	0.239155	0.0237624	0.383966	0.118735
	0.0400818	0.0212299	0.247387	0.0783489
	0.0401922	0.0211154	0.262064	0.179325
	0.073045	0.0278197	0.102945	0.0761407
	0.0708379	0.0255467	0.108917	0.270742
	0.0456294	0.0325189	0.173197	0.18515
	0.0502648	0.0275291	0.0884042	0.143662
	0.103846	0.0199373	0.102019	0.106562
	0.122628	0.0273272	0.125148	0.109337
	0.0966154	0.0308103	0.114439	0.378424
	0.0754792	0.0214395	0.0969669	0.157393
	0.0789032	0.0202301	0.0923069	0.193684
	0.20666	0.0323046	0.242192	0.0956402
	0.0333582	0.0330695	0.0823989	0.210001
	0.161886	0.0258775	0.30409	0.0702876
	0.0754218	0.0394726	0.31156	0.226394
	0.111493	0.027684	0.377084	0.059405
	0.12982	0.0289531	0.134845	0.0956521
	0.13743	0.0289566	0.130985	0.0835075
	0.0769132	0.0167899	0.158892	0.0691705
	0.12581	0.0223313	0.196262	0.0948793
	0.145405	0.0387437	0.267256	0.203672
	0.180391	0.0340463	0.0901105	0.214771
	0.134453	0.0234798	0.0874352	0.15208
	0.0635809	0.044086	0.0867903	0.128258
	0.222576	0.0378035	0.0748495	0.165905
	0.290616	0.0576433	0.100161	0.0931297
	0.0995246	0.0865674	0.196294	0.148955
	0.0933111	0.0838813	0.148905	0.0543546
	0.131388	0.0889378	0.280455	0.0923549
	0.0935185	0.0879761	0.128493	0.13964
	0.0698289	0.0677487	0.243929	0.0384578
	0.0637023	0.0711227	0.264986	0.131454
	0.239961	0.10001	0.271578	0.208989
	0.179896	0.0761521	0.208121	0.0947039
	0.113609	0.0879643	0.148175	0.126276
	0.183752	0.093894	0.173416	0.0403206
	0.0836851	0.0892849	0.106002	0.0337465
	0.109421	0.0742355	0.0576479	0.114924
	0.143789	0.111569	0.120058	0.0385535
	0.0762401	0.102545	0.152282	0.0548887
	0.0602086	0.060732	0.125336	0.0367144
	0.0438258	0.064913	0.217946	0.011649
	0.0518462	0.0895731	0.117307	0.0531413
	0.116166	0.0822798	0.201119	0.100244
	0.16163	0.0578169	0.41324	0.0811205
	0.148718	0.0649425	0.104419	0.0278602
	0.317242	0.0848044	0.0902428	0.0341214
	0.153179	0.0608562	0.345083	0.0426351
	0.174503	0.122209	0.0742902	0.0565788
	0.26842	0.0949713	0.0691182	0.0694482
	0.284678	0.0756412	0.123916	0.118084
	0.123366	0.069723	0.179426	0.0326639
	0.240529	0.13251	0.112613	0.0290372
	0.31288	0.187405	0.131183	0.0261174
	0.166722	0.0852449	0.115458	0.0674567
	0.190099	0.0916361	0.106933	0.0711991
	0.203526	0.0563336	0.144794	0.0848695
	0.235385	0.0741572	0.109962	0.031406
	0.229625	0.0675848	0.238914	0.0281745
	0.196597	0.0870597	0.0775431	0.0635139
	0.283903	0.0657635	0.185436	0.0459365
	0.18701	0.0850312	0.29011	0.0330009
	0.230507	0.0849174	0.17529	0.259533
	0.156171	0.0972744	0.116663	0.0243573
	0.164912	0.0886098	0.304237	0.0431301
	0.142789	0.11505	0.1281	0.0274624
	0.16108	0.0787143	0.140042	0.0637821
	0.169522	0.079451	0.200587	0.0431913
	0.141711	0.0574468	0.333815	0.0488469
	0.302937	0.0972088	0.319389	0.0288842
	0.2492	0.0897378	0.0863765	0.0680282
	0.191124	0.160415	0.175434	0.0341025
	0.269456	0.11955	0.17258	0.0752464
	0.212714	0.104751	0.206275	0.0614431
	0.274968	0.107929	0.112756	0.0395092
	0.218724	0.175549	0.11351	0.0579086
	0.125237	0.209047	0.394563	0.0550038
	0.154863	0.15528	0.182313	0.0447575
	0.353568	0.0967466	0.188752	0.030006
	0.199805	0.185422	0.100502	0.053504
	0.153308	0.0964764	0.350526	0.236162
	0.139369	0.203787	0.0863729	0.0552534
	0.224196	0.10117	0.146524	0.0889028
	0.168619	0.350166	0.193522	0.0697644
	0.221667	0.201763	0.142773	0.0497093
	0.33643	0.211118	0.124735	0.261069
	0.208947	0.0882027	0.305301	0.0449567
	0.219553	0.0449021	0.262064	0.0514442
	0.294834	0.0924651	0.141767	0.0412144
	0.198006	0.251534	0.15231	0.0427373
	0.213379	0.0897814	0.13116	0.0673614
	0.24834	0.176766	0.239262	0.0337019
	0.158597	0.0658331	0.101518	0.0381116
	0.226442	0.125788	0.185334	0.0384635
	0.227666	0.0569319	0.207368	0.0227765
	0.187401	0.241413	0.10394	0.0343581
	0.219132	0.202196	0.287138	0.0777135
	0.168132	0.308273	0.11061	0.246159
	0.178475	0.22793	0.130699	0.0246406
	0.212644	0.12726	0.2912	0.10366
	0.260254	0.220976	0.149076	0.0403488
	0.158939	0.219181	0.193101	0.0414943
	0.169642	0.120432	0.231354	0.173337
	0.221356	0.188341	0.141097	0.0717704
	0.157769	0.105967	0.20375	0.0189046
	0.186024	0.0987291	0.175377	0.0698303
	0.337869	0.157224	0.128757	0.0496474
	0.140467	0.104466	0.153773	0.0609777
	0.32428	0.191129	0.156627	0.0753018
	0.240656	0.154925	0.145719	0.055213
	0.160608	0.0258327	0.188814	0.0982409
	0.185237	0.248148	0.172877	0.0343131
	0.349274	0.255591	0.151201	0.0860594
	0.153729	0.0344428	0.0836391	0.022627
	0.249771	0.211519	0.115765	0.0398581
	0.13615	0.0342751	0.147508	0.0418969
	0.219025	0.207925	0.200234	0.031198
	0.237242	0.21283	0.127293	0.0637709
	0.244282	0.0994399	0.121071	0.0462024
	0.22438	0.205594	0.154013	0.258326
	0.213952	0.176462	0.141112	0.0475639
	0.18333	0.214578	0.153554	0.081817
	0.317752	0.24192	0.153133	0.149125
	0.17181	0.19183	0.138581	0.0504467
	0.167977	0.230123	0.134214	0.0366305
	0.200651	0.115957	0.11689	0.0425246
	0.112661	0.118681	0.103492	0.0346166
	0.156783	0.154377	0.137683	0.0419221
	0.176386	0.24376	0.136487	0.0485159
	0.222114	0.203454	0.157395	0.0762316
	0.161696	0.153316	0.268253	0.0495628
	0.197128	0.194495	0.164694	0.0500207
	0.132344	0.211929	0.233271	0.0294318
	0.204144	0.165529	0.393408	0.0516706
	0.206201	0.322885	0.157512	0.0748055
	0.171529	0.0885742	0.250512	0.0394953
	0.128941	0.215413	0.0978446	0.0697363
	0.126525	0.181253	0.196879	0.052503
	0.187337	0.16833	0.200913	0.143021
	0.158166	0.193583	0.166627	0.032863
	0.192228	0.251655	0.141773	0.17877
	0.151445	0.225913	0.113675	0.0662708
	0.244698	0.126777	0.139586	0.0251835
	0.235723	0.231304	0.179078	0.0683717
	0.123606	0.204817	0.241094	0.073403
	0.154124	0.0906917	0.0909565	0.0339239
	0.153093	0.170607	0.10426	0.118397
	0.136158	0.223041	0.338557	0.0424805
	0.249246	0.185291	0.189789	0.0500661
	0.266935	0.202633	0.166257	0.0641494
	0.158295	0.113902	0.219601	0.0665087
	0.0961487	0.160358	0.128799	0.0326645
	0.227888	0.201027	0.208247	0.0479541
	0.142909	0.166098	0.099489	0.11307
	0.150711	0.16843	0.303828	0.0555919
	0.171436	0.237896	0.409791	0.155855
	0.283413	0.205965	0.194236	0.0609
	0.0872886	0.0689611	0.11068	0.0837241
	0.211745	0.144215	0.124574	0.0391892
	0.157974	0.302705	0.349344	0.0836861
	0.213296	0.143942	0.137549	0.037666
	0.20467	0.171106	0.128525	0.116824
	0.267878	0.166647	0.148622	0.101992
	0.186301	0.102017	0.142617	0.0650904
	0.176171	0.185207	0.138917	0.0707338
	0.210552	0.228218	0.127951	0.0532445
	0.201177	0.148114	0.133022	0.0859739
	0.198356	0.0748327	0.110996	0.129069
	0.108413	0.237988	0.145964	0.011649
	0.125583	0.106384	0.158748	0.0531413
	0.188177	0.126433	0.133407	0.100244
	0.172469	0.120298	0.113027	0.0811205
	0.154713	0.191655	0.153357	0.0185564
	0.196764	0.132788	0.15053	0.0426351
	0.17663	0.144273	0.294486	0.0278602
	0.198512	0.213129	0.123292	0.0901855
	0.22566	0.250077	0.116529	0.0565788
	0.295371	0.419339	0.168614	0.0675133
	0.249204	0.153587	0.154088	0.0341214
	0.194636	0.117361	0.129024	0.118084
	0.221522	0.169169	0.088134	0.0326639
	0.189224	0.181574	0.13317	0.0290372
	0.17232	0.158375	0.175923	0.0585351
	0.120584	0.123165	0.148882	0.0711991
	0.168109	0.198926	0.132213	0.0261174
	0.161596	0.172487	0.0928442	0.0848695
	0.280076	0.184583	0.115925	0.0330009
	0.234393	0.201448	0.190922	0.0278315
	0.154022	0.166171	0.111385	0.0635139
	0.343963	0.111614	0.213656	0.031406
	0.193645	0.209357	0.235967	0.0459365
	0.106926	0.154393	0.0792713	0.0274624
	0.327022	0.130442	0.179174	0.0431301
	0.374764	0.171694	0.115021	0.0637821
	0.311409	0.115429	0.529044	0.259533
	0.226272	0.127179	0.258084	0.0243573
	0.135784	0.207948	0.23824	0.0341025
	0.282871	0.202421	0.165759	0.0488469
	0.148171	0.18024	0.173073	0.0431913
	0.151513	0.199197	0.124782	0.0288842
	0.4196	0.185085	0.147689	0.0680282
	0.319586	0.129817	0.242066	0.0614431
	0.255739	0.0914837	0.193254	0.0494075
	0.35444	0.0809021	0.22579	0.0395092
	0.451826	0.206905	0.170327	0.0752464
	0.104014	0.165751	0.167717	0.0579086
	0.18775	0.163845	0.202755	0.0550038
	0.168386	0.197742	0.14037	0.030006
	0.100159	0.162732	0.26451	0.053504
	0.10621	0.157849	0.207608	0.0889028
	0.366129	0.133123	0.216591	0.0447575
	0.13241	0.126132	0.163223	0.0697644
	0.121213	0.245322	0.161957	0.236162
	0.121718	0.216477	0.190432	0.208682
	0.1171	0.180918	0.190372	0.261069
	0.0905043	0.125437	0.170906	0.0449567
	0.367542	0.207488	0.22932	0.0552534
	0.339821	0.185823	0.199766	0.0497093
	0.261272	0.150518	0.190318	0.0412144
	0.156304	0.14712	0.235337	0.0427373
	0.155896	0.164765	0.14885	0.0673614
	0.129107	0.196897	0.201979	0.0514442
	0.11745	0.191586	0.165217	0.0337019
	0.169588	0.167116	0.179794	0.0552832
	0.308177	0.287055	0.267192	0.0381116
	0.235478	0.177362	0.188848	0.0643669
	0.21688	0.219611	0.260575	0.0384635
	0.363224	0.168597	0.199432	0.0227765
	0.197737	0.139628	0.274112	0.0663007
	0.386727	0.109846	0.121976	0.0343581
	0.123495	0.105058	0.289015	0.0777135
	0.214091	0.410851	0.163879	0.246159
	0.103071		0.192308	0.0246406
	0.116078		0.143157	0.0386099
	0.115144		0.20317	0.10366
	0.419052		0.140743	0.0414943
	0.317996		0.173676	0.173337
	0.322572		0.171466	0.0817183
	0.119984		0.165482	0.0189046
	0.272733		0.136473	0.0698303
	0.179137		0.185155	0.0496474
	0.17942		0.1306	0.0753018
	0.0854395		0.106843	0.0609777
	0.236894		0.212888	0.0982409
	0.183737		0.232079	0.0860594
	0.297834		0.220656	0.0343131
	0.143173		0.205622	0.055213
	0.107677		0.202819	0.0418969
	0.370414		0.140368	0.031198
	0.145071		0.179565	0.022627
	0.0987431		0.228143	0.0655427
	0.330089		0.135558	0.0462024
	0.168486		0.274274	0.0398581
	0.198695		0.115023	0.258326
	0.265092		0.140519	0.149125
	0.164888		0.169599	0.0475639
	0.236497		0.216352	0.0504467
	0.175587		0.291239	0.081817
	0.105664		0.163858	0.0346166
	0.0995699		0.234985	0.0366305
	0.124307		0.212705	0.0419221
	0.114502		0.1338	0.0780701
	0.307336		0.180784	0.0495628
	0.174767		0.13506	0.0408401
	0.116933		0.201674	0.0485159
	0.202909		0.244183	0.0489673
	0.102827		0.197845	0.0294318
	0.196808		0.110886	0.161111
	0.343046		0.191899	0.0516706
	0.378614		0.16736	0.0748055
	0.206508		0.198925	0.0394953
	0.128213		0.150227	0.0697363
	0.134236		0.1695	0.143021
	0.209796		0.150625	0.052503
	0.196964		0.200772	0.0896764
	0.180675		0.16874	0.0662708
	0.113254		0.114327	0.17877
	0.236439		0.240985	0.032863
	0.266545		0.189818	0.0251835
	0.129583		0.186451	0.0683717
	0.101453		0.17099	0.073403
	0.308252		0.265661	0.10766
	0.213421		0.219669	0.0719679
	0.139237		0.233834	0.118397
	0.200591		0.192975	0.0424805
	0.14227		0.198671	0.0339239
	0.334637		0.17941	0.046553
	0.154158		0.111184	0.0500661
	0.404586		0.201011	0.0641494
	0.207608		0.103429	0.0665087
	0.205667		0.167481	0.0326645
	0.19656		0.211591	0.155855
	0.201563		0.287865	0.11307
	0.199399		0.165184	0.0479541
	0.193773		0.212198	0.102796
	0.363828		0.274199	0.0555919
	0.39262		0.309861	0.0609
	0.143819		0.38379	0.0391892
	0.172716		0.223963	0.037666
	0.210952		0.177483	0.0836861
	0.160517		0.216966	0.0837241
	0.106941		0.169151	0.0285331
	0.126998		0.217543	0.116824
	0.165025		0.202582	0.101992
	0.106375		0.223462	0.0650904
	0.0985685		0.451716	0.0680858
	0.151102		0.276716	0.0707338
	0.0981606		0.300829	0.0871933
	0.0757615		0.0989225	0.0532445
	0.113504		0.0602035	0.0859739
	0.0803752		0.0538414	0.119847
	0.118953		0.0531719	0.129069
	0.128564		0.196621	0.128879
	0.131762		0.0632523	0.0940029
	0.135842		0.0484605	0.247192
	0.11752		0.058185	0.0455962
	0.0801818		0.0594576	0.147904
	0.125167		0.0648702
	0.108731		0.0915636
	0.125777		0.0412025
	0.0650179		0.0696657
	0.0661206		0.0771227
	0.0986231		0.064083
	0.120747		0.0551489
	0.0949824		0.0352522
	0.146123		0.0569123
	0.089873		0.0413669
	0.127084		0.0427736
	0.120251		0.0807395
	0.146814		0.0993924
	0.107608		0.0614482
	0.0859626		0.0602318
	0.0583857		0.0629633
	0.107695		0.134193
	0.0987591		0.0899065
	0.12178		0.165101
	0.16451		0.0432779
	0.140851		0.0626793
	0.0901488		0.0740743
	0.098002		0.0953603
	0.103991		0.148254
	0.0735863		0.0272668
	0.164395		0.0960907
	0.0622327		0.0373164
	0.117147		0.0736105
	0.0740734		0.0550252
	0.0857785		0.0520606
	0.0569045		0.0784065
	0.0941777		0.0757208
	0.0981323		0.0858478
	0.0765538		0.059685
	0.135002		0.17879
	0.158361		0.109555
	0.0835029		0.115071
	0.104835		0.0660057
	0.0742996		0.0608708
	0.129221		0.0588385
	0.112766		0.0755418
	0.102564		0.0676555
	0.0950761		0.0399602
	0.0862213		0.293375
	0.100885		0.053835
	0.10918		0.0853801
	0.111903		0.130688
	0.0934883		0.0971503
	0.0840956		0.0610267
	0.132084		0.0894309
	0.0648309		0.067085
	0.17008		0.109326
	0.14951		0.0960143
	0.167872		0.0995364
	0.101761		0.0954167
	0.111508		0.103648
	0.144508		0.0853293
	0.0682295		0.0805304
	0.0979908		0.0655089
	0.0979834		0.150237
	0.090612		0.146494
	0.0730027		0.126406
	0.111035		0.0664167
	0.0930729		0.0590671
	0.10509		0.030694
	0.177862		0.0563019
	0.100368		0.082068
	0.169151		0.0756482
	0.128356		0.0773851
	0.0874106		0.081294
	0.102518		0.174963
	0.108911		0.0673113
	0.0967277		0.154498
	0.0801334		0.12775
	0.117716		0.130035
	0.0846821		0.0707779
	0.0878942		0.0582297
	0.104378		0.0475426
	0.109192		0.15373
	0.0762707		0.0633144
	0.126057		0.182676
	0.0685304		0.129091
	0.08376		0.104477
	0.0946025		0.24211
	0.0916734		0.0638022
	0.0975582		0.0470508
	0.114625		0.0438517
	0.0599914		0.139236
	0.0543557		0.0910627
	0.0647113		0.0814115
	0.0667886		0.0517774
	0.129216		0.0848295
	0.0971098		0.0486725
	0.128145		0.0761475
	0.0869624		0.0992062
	0.0712348		0.0559311
	0.120133		0.0586995
	0.143338		0.148414
	0.0805556		0.160057
	0.110992		0.082037
	0.105565		0.0801191
	0.195444		0.126687
	0.102912		0.255883
	0.0998337		0.098184
	0.154364		0.0733106
	0.0626597		0.101539
	0.0925831		0.107048
	0.066038		0.0552291
	0.0586472		0.0946477
	0.0496121		0.0689404
	0.105343		0.0746559
	0.0877053		0.0790259
	0.0654613		0.0515718
	0.105561		0.0585926
	0.0645977		0.0619039
	0.111486		0.163279
	0.116098		0.073657
	0.135258		0.0661894
	0.0897831		0.048447
	0.11071		0.152857
	0.133707		0.0941491
	0.120377		0.0520794
	0.128041		0.0544521
	0.100303		0.0640867
	0.133243		0.0631218
	0.228819		0.0760353
	0.193154		0.211608
	0.077398		0.130759
	0.156009		0.0794813
	0.201032		0.24266
	0.126718		0.200098
	0.0630596		0.173108
	0.114219		0.0503994
	0.146087		0.0834701
	0.204766		0.0921339
	0.174059		0.074194
	0.106207		0.0479974
	0.193123		0.0574408
	0.07575		0.11198
	0.143572		0.186917
	0.19844		0.185008
	0.191699		0.0757402
	0.227653		0.139105
	0.160625		0.15484
	0.165824		0.0804297
	0.0693095		0.0417129
	0.124127		0.161506
	0.0901613		0.0804194
	0.0705576		0.0829574
	0.119416		0.0551685
	0.127478		0.0739267
	0.130819		0.106843
	0.0710516		0.132383
	0.122468		0.0621253
	0.132956		0.074828
	0.155931		0.0422081
	0.196989		0.11323
	0.182813		0.055028
	0.200402		0.0592202
	0.127535		0.0504131
	0.167709		0.0939933
	0.102136		0.105917
	0.217119		0.0811436
	0.245859		0.053485
	0.152415		0.0518669
	0.11137		0.0689062
	0.117112		0.0697758
	0.117874		0.0891055
	0.211906		0.0799011
	0.0996595		0.0903109
	0.176989		0.0494038
	0.165572		0.145955
	0.194091		0.0899969
	0.107508		0.111893
	0.12201		0.104812
	0.263708		0.103785
	0.169485		0.089671
	0.0737015		0.344928
	0.0704017		0.076377
	0.165575		0.0765326
	0.136955		0.098736
	0.142281		0.0600404
	0.174379		0.077092
	0.221739		0.0560655
	0.107247		0.141362
	0.232537		0.0807569
	0.139238		0.0770941
	0.270739		0.0455673
	0.106319		0.131977
	0.114213		0.0532839
	0.210362		0.0668983
	0.19042		0.0697941
	0.215123		0.0715032
	0.203288		0.0431378
	0.185607		0.0774916
	0.269385		0.0936541
	0.13196		0.0737145
	0.122859		0.146304
	0.143586		0.0561798
	0.211625		0.0969159
	0.18283		0.0566259
	0.104138		0.0529635
	0.109647		0.0802806
	0.166958		0.0638693
	0.179329		0.0381183
	0.137084		0.055205
	0.17553		0.114392
	0.134513		0.0468628
	0.16271		0.0758337
	0.118628		0.0626565
	0.152277		0.0593444
	0.191775		0.0967691
	0.214897		0.13544
	0.157472		0.0935945
	0.203718		0.0809253
	0.109498		0.147079
	0.146905		0.0699038
	0.212254		0.0621571
	0.151351		0.120152
	0.104788		0.056461
	0.220571		0.0934322
	0.141125		0.0596664
	0.177534		0.0975013
	0.191291		0.0876573
	0.0913024		0.0936332
	0.148008		0.0688615
	0.172557		0.100414
	0.192383		0.0729653
	0.108006		0.0513202
	0.209215		0.0648195
	0.130323		0.119145
	0.331231		0.0438889
	0.107711		0.0713072
	0.256685		0.115645
	0.113732		0.0941162
	0.144393		0.111343
	0.125966		0.0917457
	0.11991		0.0857189
	0.168064		0.0665849
	0.134316		0.128576
	0.11269		0.153118
	0.150098		0.0945831
	0.0833998		0.0774902
	0.281369		0.162886
	0.141073		0.0715295
	0.222732		0.0806244
	0.138866		0.0583606
	0.142213		0.121298
	0.103877		0.0661762
	0.221044		0.328617
	0.159077		0.0949847
	0.140739		0.223357
	0.182225		0.0752848
	0.188202		0.0613615
	0.243407		0.0660065
	0.19608		0.0983889
	0.0937114		0.0916522
	0.147008		0.0839625
	0.148751		0.0849235
	0.150942		0.0585229
	0.11887		0.0870274
	0.180226		0.0421563
	0.193472		0.102999
	0.121164		0.0528162
	0.122937		0.111195
	0.23522		0.120981
	0.118735		0.0750102
	0.0905737		0.0944543
	0.164651		0.119263
	0.192235		0.0538648
	0.165358		0.11999
	0.20684		0.0847464
	0.113049		0.0808911
	0.17422		0.0698011
	0.176431		0.057322
	0.422722		0.0457818
	0.122716		0.0661239
	0.18259		0.0593417
	0.0996234		0.0827807
	0.166527		0.0600803
	0.135616		0.0469745
	0.129154		0.0726964
	0.123262		0.105439
	0.179009		0.0718758
	0.262839		0.0596744
	0.161394		0.0688693
	0.0822755		0.0574007
	0.199723		0.073258
	0.0841975		0.0650823
	0.211423		0.0700819
	0.324492		0.126256
	0.0849748		0.169251
	0.164493		0.270445
	0.125834		0.182239
	0.188086		0.137284
	0.199856		0.073976
	0.150873		0.124617
	0.145389		0.123537
	0.124305		0.0637177
	0.180344		0.122416
	0.151689		0.307813
	0.11708		0.246208
	0.130566		0.091279
	0.121716		0.243737
	0.148887		0.133315
	0.121249		0.0953093
	0.146535		0.0781243
	0.153631		0.164359
	0.0968898		0.143767
	0.321826		0.130571
	0.14668		0.14916
	0.168777		0.0328778
	0.143424		0.1197
	0.218855		0.105672
	0.144178		0.125743
	0.237229		0.122638
	0.109284		0.0879508
	0.216846		0.0766839
	0.114462		0.106621
	0.132323		0.0794617
	0.186015		0.143624
	0.116473		0.205009
	0.145241		0.0772654
	0.12489		0.0916966
	0.175641		0.233258
	0.114894		0.0616897
	0.22843		0.181448
	0.213802		0.124537
	0.122254		0.0856302
	0.142454		0.184718
	0.137699		0.105879
	0.22065		0.188
	0.198297		0.0746836
	0.134065		0.314298
	0.100909		0.248268
	0.109471		0.167857
	0.157934		0.0551685
	0.150726		0.0782132
	0.14005		0.154626
	0.0774657		0.0909504
	0.12209		0.165193
	0.143474		0.125712
	0.279156		0.142181
	0.184174		0.121228
	0.138591		0.171402
	0.11571		0.119462
	0.13762		0.130295
	0.150818		0.156009
	0.197832		0.0928812
	0.140343		0.356575
	0.0855291		0.138427
	0.18225		0.133698
	0.122966		0.150335
	0.145068		0.108495
	0.107226		0.0649523
	0.159833		0.259232
	0.120234		0.115889
	0.137041		0.0803464
	0.160749		0.208266
	0.126684		0.0936989
	0.125592		0.0867054
	0.166664		0.0970093
	0.139085		0.265101
	0.178052		0.166154
	0.235443		0.181742
	0.193482		0.120952
	0.27002		0.188288
	0.251414		0.0704314
	0.283683		0.125181
	1.03922		0.238292
			0.086991
			0.0923978
			0.101353
			0.078911
			0.0914167
			0.119237
			0.194413
			0.0822563
			0.142091
			0.107813
			0.0999953
			0.132244
			0.115609
			0.1818
			0.128008
			0.0882261
			0.102049
			0.239217
			0.120798
			0.106953
			0.157304
			0.0595596
			0.112871
			0.157338
			0.160766
			0.212891
			0.168108
			0.277038
			0.195307
			0.0757913
			0.0638387
			0.0749659
			0.125092
			0.10385
			0.10309
			0.221941
			0.118158
			0.0857296
			0.121847
			0.131161
			0.114115
			0.0792045
			0.309172
			0.21384
			0.108131
			0.152224
			0.0854016
			0.12353
			0.0924794
			0.135124
			0.107787
			0.104759
			0.276368
			0.140541
			0.136373
			0.240165
			0.0752449
			0.0608886
			0.0799226
			0.0619961
			0.0706007
			0.0500099
			0.135021
			0.159518
			0.0619734
			0.0788008
			0.101804
			0.0579723
			0.0834135
			0.0594627
			0.0872186
			0.0913839
			0.112501
			0.0968665
			0.0882609
			0.101194
			0.421791

## Sheet: Fig.2D&2E
Figure 2D	Core height (um)	Myosin force (nN)		Figure 2E	Time (s)	Core height (um)	Myosin force (nN)		Time (s)	Speed ratio
	1.14651	15.0676			0	1.14651	15.0676		0	1
	1.14568	15.1207			1.01324	1.14568	15.1207		1.01324	0.997228
	1.1498	15.1616			2.02647	1.1498	15.1616		2.02647	0.993753
	1.15972	15.169			3.03971	1.15972	15.169		3.03971	0.990554
	1.16765	15.2006			4.05295	1.16765	15.2006		4.05295	0.986539
	1.16532	15.243			4.72776	1.16532	15.243		4.72776	0.984794
	1.1636	15.2543			5.40257	1.1636	15.2543		5.40257	0.984634
	1.16662	15.2462			6.07738	1.16662	15.2462		6.07738	0.984247
	1.1677	15.256			6.75219	1.1677	15.256		6.75219	0.983388
	1.16683	15.2963			7.27656	1.16683	15.2963		7.27656	0.981351
	1.16475	15.3516			7.80093	1.16475	15.3516		7.80093	0.978804
	1.15791	15.4084			8.3253	1.15791	15.4084		8.3253	0.977502
	1.15205	15.4487			8.84967	1.15205	15.4487		8.84967	0.97686
	1.15336	15.4685			9.37404	1.15336	15.4685		9.37404	0.975373
	1.15476	15.4916			9.89841	1.15476	15.4916		9.89841	0.973673
	1.1528	15.5264			10.4228	1.1528	15.5264		10.4228	0.972251
	1.14907	15.5653			10.9472	1.14907	15.5653		10.9472	0.971092
	1.14698	15.5733			11.4594	1.14698	15.5733		11.4594	0.971223
	1.14681	15.5803			11.9717	1.14681	15.5803		11.9717	0.970876
	1.14829	15.622			12.484	1.14829	15.622		12.484	0.968102
	1.14971	15.6811			12.9963	1.14971	15.6811		12.9963	0.964356
	1.14828	15.7291			13.4616	1.14828	15.7291		13.4616	0.962038
	1.14453	15.7694			13.9269	1.14453	15.7694		13.9269	0.960804
	1.14027	15.7928			14.3922	1.14027	15.7928		14.3922	0.960674
	1.13696	15.8076			14.8575	1.13696	15.8076		14.8575	0.960762
	1.13436	15.8477			15.3947	1.13436	15.8477		15.3947	0.959219
	1.1324	15.8804			15.9319	1.1324	15.8804		15.9319	0.957917
	1.13103	15.8788			16.4691	1.13103	15.8788		16.4691	0.958392
	1.12978	15.873			17.0063	1.12978	15.873		17.0063	0.95907
	1.12905	15.901			17.541	1.12905	15.901		17.541	0.957689
	1.12721	15.9435			18.0756	1.12721	15.9435		18.0756	0.955801
	1.12307	15.9886			18.6103	1.12307	15.9886		18.6103	0.954403
	1.11884	16.0276			19.1449	1.11884	16.0276		19.1449	0.953383
	1.11225	16.0984			20.0918	1.11225	16.0984		20.0918	0.951217
	1.10945	16.2011			21.0388	1.10945	16.2011		21.0388	0.946187
	1.1124	16.3213			21.9857	1.1124	16.3213		21.9857	0.938549
	1.11058	16.4094			22.9326	1.11058	16.4094		22.9326	0.934071
	1.10021	16.4585			23.7129	1.10021	16.4585		23.7129	0.934199
	1.0966	16.5266			24.4932	1.0966	16.5266		24.4932	0.93135
	1.1036	16.6066			25.2736	1.1036	16.6066		25.2736	0.924857
	1.11071	16.6871			26.0539	1.11071	16.6871		26.0539	0.918301
	1.11089	16.767			26.7485	1.11089	16.767		26.7485	0.91373
	1.10599	16.8429			27.4431	1.10599	16.8429		27.4431	0.910802
	1.09514	16.8975			28.1377	1.09514	16.8975		28.1377	0.910752
	1.08664	16.9474			28.8323	1.08664	16.9474		28.8323	0.910309
	1.08649	16.9804			29.4089	1.08649	16.9804		29.4089	0.908484
	1.08929	17.0137			29.9854	1.08929	17.0137		29.9854	0.905813
	1.09284	17.0664			30.562	1.09284	17.0664		30.562	0.901829
	1.09292	17.1103			31.1385	1.09292	17.1103		31.1385	0.899325
	1.08653	17.1489			31.7479	1.08653	17.1489		31.7479	0.898929
	1.08216	17.1989			32.3572	1.08216	17.1989		32.3572	0.897321
	1.083	17.2403			32.9666	1.083	17.2403		32.9666	0.894736
	1.08202	17.2821			33.5759	1.08202	17.2821		33.5759	0.892649
	1.07604	17.3466			34.1996	1.07604	17.3466		34.1996	0.89067
	1.07493	17.3912			34.8233	1.07493	17.3912		34.8233	0.888456
	1.07881	17.3969			35.447	1.07881	17.3969		35.447	0.887042
	1.08218	17.4049			36.0707	1.08218	17.4049		36.0707	0.885645
	1.08093	17.4505			36.6243	1.08093	17.4505		36.6243	0.883412
	1.07834	17.5057			37.1779	1.07834	17.5057		37.1779	0.881011
	1.07525	17.5587			37.7315	1.07525	17.5587		37.7315	0.878879
	1.07171	17.611			38.2851	1.07171	17.611		38.2851	0.876905
	1.06713	17.6538			38.8191	1.06713	17.6538		38.8191	0.875768
	1.06253	17.6853			39.3532	1.06253	17.6853		39.3532	0.875273
	1.05916	17.7187			39.8873	1.05916	17.7187		39.8873	0.874323
	1.05668	17.7629			40.4213	1.05668	17.7629		40.4213	0.872517
	1.05039	17.8033			41.0649	1.05039	17.8033		41.0649	0.871989
	1.04187	17.8285			41.7084	1.04187	17.8285		41.7084	0.872952
	1.03496	17.8661			42.352	1.03496	17.8661		42.352	0.87276
	1.03027	17.9252			42.9955	1.03027	17.9252		42.9955	0.870726
	1.02571	17.9882			43.725	1.02571	17.9882		43.725	0.868441
	1.01908	18.0595			44.4546	1.01908	18.0595		44.4546	0.866256
	1.00946	18.1554			45.1841	1.00946	18.1554		45.1841	0.863523
	0.999695	18.2375			45.9136	0.999695	18.2375		45.9136	0.86161
	0.988443	18.2827			46.6431	0.988443	18.2827		46.6431	0.862208
	0.979865	18.323			47.3726	0.979865	18.323		47.3726	0.862328
	0.979064	18.3628			48.1022	0.979064	18.3628		48.1022	0.860298
	0.979432	18.4062			48.8317	0.979432	18.4062		48.8317	0.857734
	0.979048	18.4553			49.4694	0.979048	18.4553		49.4694	0.855061
	0.977253	18.4982			50.1072	0.977253	18.4982		50.1072	0.853134
	0.969534	18.525			50.7449	0.969534	18.525		50.7449	0.853783
	0.961246	18.558			51.3826	0.961246	18.558		51.3826	0.854237
	0.958025	18.5995			51.951	0.958025	18.5995		51.951	0.852787
	0.954896	18.6244			52.5193	0.954896	18.6244		52.5193	0.852256
	0.950783	18.6402			53.0876	0.950783	18.6402		53.0876	0.852514
	0.94552	18.6797			53.656	0.94552	18.6797		53.656	0.851754
	0.940359	18.7655			54.2597	0.940359	18.7655		54.2597	0.848341
	0.933743	18.8189			54.8635	0.933743	18.8189		54.8635	0.847167
	0.924478	18.8185			55.4672	0.924478	18.8185		55.4672	0.84979
	0.916119	18.8305			56.071	0.916119	18.8305		56.071	0.851455
	0.911056	18.8774			56.5731	0.911056	18.8774		56.5731	0.850217
	0.901727	18.9024			57.0753	0.901727	18.9024		57.0753	0.851415
	0.888464	18.9094			57.5774	0.888464	18.9094		57.5774	0.854736
	0.878738	18.9315			58.0795	0.878738	18.9315		58.0795	0.85621
	0.873584	18.9944			58.5639	0.873584	18.9944		58.5639	0.854095
	0.867053	19.0363			59.0483	0.867053	19.0363		59.0483	0.853554
	0.861402	19.0308			59.5326	0.861402	19.0308		59.5326	0.85545
	0.85825	19.0242			60.017	0.85825	19.0242		60.017	0.856705
	0.856094	19.0265			60.4791	0.856094	19.0265		60.4791	0.857178
	0.852348	19.0536			60.9412	0.852348	19.0536		60.9412	0.856694
	0.848098	19.1346			61.4034	0.848098	19.1346		61.4034	0.853301
	0.846245	19.1955			61.8655	0.846245	19.1955		61.8655	0.850367
	0.844649	19.1984			62.2647	0.844649	19.1984		62.2647	0.850649
	0.843544	19.2216			62.664	0.843544	19.2216		62.664	0.849646
	0.845304	19.2659			63.0632	0.845304	19.2659		63.0632	0.846644
	0.845473	19.302			63.4624	0.845473	19.302		63.4624	0.844555
	0.843704	19.315			63.8053	0.843704	19.315		63.8053	0.84431
	0.843863	19.321			64.1481	0.843863	19.321		64.1481	0.843926
	0.844056	19.3214			64.491	0.844056	19.3214		64.491	0.843851
	0.842046	19.3357			64.8338	0.842046	19.3357		64.8338	0.843604
	0.838137	19.349			65.2178	0.838137	19.349		65.2178	0.843947
	0.8348	19.3467			65.6018	0.8348	19.3467		65.6018	0.845014
	0.831877	19.3561			65.9857	0.831877	19.3561		65.9857	0.8453
	0.829859	19.3805			66.3697	0.829859	19.3805		66.3697	0.844483
	0.826541	19.4096			66.8511	0.826541	19.4096		66.8511	0.843763
	0.822256	19.4409			67.3325	0.822256	19.4409		67.3325	0.843197
	0.818841	19.4789			67.8139	0.818841	19.4789		67.8139	0.841997
	0.815446	19.5119			68.2953	0.815446	19.5119		68.2953	0.841079
	0.813936	19.5344			68.7675	0.813936	19.5344		68.7675	0.840229
	0.811039	19.5485			69.2396	0.811039	19.5485		69.2396	0.840244
	0.803074	19.5511			69.7118	0.803074	19.5511		69.7118	0.842329
	0.795212	19.5546			70.1839	0.795212	19.5546		70.1839	0.844339
	0.792474	19.5776			70.7375	0.792474	19.5776		70.7375	0.843804
	0.789441	19.6201			71.2911	0.789441	19.6201		71.2911	0.842242
	0.78369	19.6739			71.8446	0.78369	19.6739		71.8446	0.84081
	0.777389	19.7169			72.3982	0.777389	19.7169		72.3982	0.840138
	0.772085	19.7367			72.9345	0.772085	19.7367		72.9345	0.840503
	0.769977	19.7701			73.4708	0.769977	19.7701		73.4708	0.839205
	0.772438	19.8247			74.0072	0.772438	19.8247		74.0072	0.835424
	0.773295	19.8659			74.5435	0.773295	19.8659		74.5435	0.83285
	0.770046	19.8718			75.0351	0.770046	19.8718		75.0351	0.833423
	0.767205	19.8972			75.5268	0.767205	19.8972		75.5268	0.832781
	0.764548	19.9535			76.0184	0.764548	19.9535		76.0184	0.83034
	0.761996	20.0066			76.51	0.761996	20.0066		76.51	0.828044
	0.761922	20.0102			76.9885	0.761922	20.0102		76.9885	0.827862
	0.760734	20.0087			77.4669	0.760734	20.0087		77.4669	0.828281
	0.754922	20.0334			77.9454	0.754922	20.0334		77.9454	0.828515
	0.747925	20.0686			78.4238	0.747925	20.0686		78.4238	0.828478
	0.742628	20.1064			79.0011	0.742628	20.1064		79.0011	0.827824
	0.740993	20.1417			79.5784	0.740993	20.1417		79.5784	0.826285
	0.743543	20.1597			80.1557	0.743543	20.1597		80.1557	0.824547
	0.745694	20.1675			80.733	0.745694	20.1675		80.733	0.823501
	0.73827	20.1869			81.4735	0.73827	20.1869		81.4735	0.824483
	0.731122	20.2004			82.2141	0.731122	20.2004		82.2141	0.825727
	0.731911	20.1994			82.9546	0.731911	20.1994		82.9546	0.825558
	0.73263	20.2004			83.6951	0.73263	20.2004		83.6951	0.8253
	0.727945	20.2389			84.4755	0.727945	20.2389		84.4755	0.824433
	0.719956	20.29			85.256	0.719956	20.29		85.256	0.823783
	0.70666	20.3236			86.0364	0.70666	20.3236		86.0364	0.825605
	0.696135	20.3418			86.8168	0.696135	20.3418		86.8168	0.827523
	0.696081	20.3286			87.5408	0.696081	20.3286		87.5408	0.828286
	0.689128	20.3396			88.2649	0.689128	20.3396		88.2649	0.829612
	0.670166	20.4127			88.9889	0.670166	20.4127		88.9889	0.830792
	0.655425	20.4635			89.7129	0.655425	20.4635		89.7129	0.832047
	0.650441	20.4897			90.3404	0.650441	20.4897		90.3404	0.831957
	0.644296	20.5356			90.9678	0.644296	20.5356		90.9678	0.831083
	0.641026	20.5555			91.5953	0.641026	20.5555		91.5953	0.83087
	0.638956	20.5747			92.2228	0.638956	20.5747		92.2228	0.830365
	0.635874	20.6015			93.1892	0.635874	20.6015		93.1892	0.829708
	0.630311	20.5953			94.1557	0.630311	20.5953		94.1557	0.831621
	0.618824	20.604			95.1222	0.618824	20.604		95.1222	0.834348
	0.607301	20.6374			96.0886	0.607301	20.6374		96.0886	0.83569
	0.603034	20.6805			96.723	0.603034	20.6805		96.723	0.834443
	0.597304	20.7155			97.3574	0.597304	20.7155		97.3574	0.834069
	0.588912	20.7177			97.9917	0.588912	20.7177		97.9917	0.836292
	0.579965	20.7158			98.6261	0.579965	20.7158		98.6261	0.838909
	0.574027	20.7529			99.2605	0.574027	20.7529		99.2605	0.838473
	0.568321	20.7909			99.8949	0.568321	20.7909		99.8949	0.837924
	0.560824	20.8078			100.529	0.560824	20.8078		100.529	0.839069
	0.553375	20.8241			101.164	0.553375	20.8241		101.164	0.84023
	0.547384	20.8259			101.734	0.547384	20.8259		101.734	0.841809
	0.544972	20.8123			102.303	0.544972	20.8123		102.303	0.843254
	0.547344	20.8184			102.873	0.547344	20.8184		102.873	0.842244
	0.547181	20.8433			103.443	0.547181	20.8433		103.443	0.840879
	0.546056	20.8682			104.013	0.546056	20.8682		104.013	0.839785
	0.544253	20.8822			104.583	0.544253	20.8822		104.583	0.839501
	0.535805	20.8828			105.153	0.535805	20.8828		105.153	0.841834
	0.527648	20.8858			105.723	0.527648	20.8858		105.723	0.843947
	0.518555	20.9029			106.308	0.518555	20.9029		106.308	0.845529
	0.508246	20.8991			106.893	0.508246	20.8991		106.893	0.848639
	0.50415	20.8661			107.478	0.50415	20.8661		107.478	0.851656
	0.499833	20.8372			108.063	0.499833	20.8372		108.063	0.854501
	0.491465	20.8648			108.677	0.491465	20.8648		108.677	0.855285
	0.487652	20.8921			109.291	0.487652	20.8921		109.291	0.854805
	0.487307	20.8773			109.905	0.487307	20.8773		109.905	0.855739
	0.487472	20.8556			110.519	0.487472	20.8556		110.519	0.856922
	0.48478	20.863			111.129	0.48478	20.863		111.129	0.85726
	0.480974	20.8691			111.739	0.480974	20.8691		111.739	0.857982
	0.477618	20.8736			112.348	0.477618	20.8736		112.348	0.858666
	0.473944	20.8844			112.958	0.473944	20.8844		112.958	0.859084
	0.468079	20.8833			113.533	0.468079	20.8833		113.533	0.860793
	0.463681	20.8729			114.108	0.463681	20.8729		114.108	0.862614
	0.462395	20.8726			114.683	0.462395	20.8726		114.683	0.862991
	0.459285	20.8714			115.258	0.459285	20.8714		115.258	0.863931
	0.451201	20.874			115.977	0.451201	20.874		115.977	0.866051
	0.444361	20.8876			116.696	0.444361	20.8876		116.696	0.867201
	0.437373	20.8878			117.415	0.437373	20.8878		117.415	0.869146
	0.428735	20.8713			118.135	0.428735	20.8713		118.135	0.872506
	0.425092	20.8555			119.088	0.425092	20.8555		119.088	0.874419
	0.419492	20.8464			120.042	0.419492	20.8464		120.042	0.876503
	0.400446	20.8289			120.996	0.400446	20.8289		120.996	0.882837
	0.383509	20.8022			121.949	0.383509	20.8022		121.949	0.889097
	0.381703	20.7763			122.769	0.381703	20.7763		122.769	0.891069
	0.377147	20.7595			123.589	0.377147	20.7595		123.589	0.893302
	0.367696	20.755			124.408	0.367696	20.755		124.408	0.896204
	0.360164	20.7452			125.228	0.360164	20.7452		125.228	0.898873
	0.357272	20.708			126.019	0.357272	20.708		126.019	0.901792
	0.355904	20.6716			126.81	0.355904	20.6716		126.81	0.904237
	0.356844	20.6552			127.602	0.356844	20.6552		127.602	0.904898
	0.355262	20.6454			128.393	0.355262	20.6454		128.393	0.905898
	0.350207	20.6094			129.086	0.350207	20.6094		129.086	0.909355
	0.348768	20.5747			129.779	0.348768	20.5747		129.779	0.911721
	0.351671	20.5696			130.472	0.351671	20.5696		130.472	0.911197
	0.353688	20.5809			131.165	0.353688	20.5809		131.165	0.909993
	0.352043	20.55			131.977	0.352043	20.55		131.977	0.912206
	0.346604	20.5107			132.788	0.346604	20.5107		132.788	0.915954
	0.336375	20.512			133.6	0.336375	20.512		133.6	0.91875
	0.327787	20.5386			134.411	0.327787	20.5386		134.411	0.919653
	0.321929	20.5441			135.325	0.321929	20.5441		135.325	0.920982
	0.315502	20.5267			136.239	0.315502	20.5267		136.239	0.923767
	0.310349	20.4971			137.153	0.310349	20.4971		137.153	0.926891
	0.305465	20.4661			138.067	0.305465	20.4661		138.067	0.930014
	0.300864	20.4457			138.904	0.300864	20.4457		138.904	0.932461
	0.299156	20.4079			139.741	0.299156	20.4079		139.741	0.935082
	0.300719	20.344			140.577	0.300719	20.344		140.577	0.938264
	0.30348	20.2887			141.414	0.30348	20.2887		141.414	0.940622
	0.303676	20.2708			142.178	0.303676	20.2708		142.178	0.941579
	0.306058	20.2544			142.941	0.306058	20.2544		142.941	0.941843
	0.312469	20.2318			143.704	0.312469	20.2318		143.704	0.941324
	0.316122	20.2152			144.468	0.316122	20.2152		144.468	0.94124
	0.318211	20.2069			145.362	0.318211	20.2069		145.362	0.941124
	0.311856	20.1915			146.256	0.311856	20.1915		146.256	0.943779
	0.290777	20.1671			147.151	0.290777	20.1671		147.151	0.95107
	0.275634	20.1322			148.045	0.275634	20.1322		148.045	0.957296
	0.272378	20.1332			148.798	0.272378	20.1332		148.798	0.958152
	0.269976	20.133			149.552	0.269976	20.133		149.552	0.958834
	0.273391	20.0874			150.305	0.273391	20.0874		150.305	0.960462
	0.274617	20.0362			151.058	0.274617	20.0362		151.058	0.963018
	0.271361	20.0106			151.781	0.271361	20.0106		151.781	0.965381
	0.270881	19.9832			152.503	0.270881	19.9832		152.503	0.967066
	0.271525	19.9597			153.226	0.271525	19.9597		153.226	0.968219
	0.273045	19.9292			153.948	0.273045	19.9292		153.948	0.969516
	0.269825	19.9088			154.546	0.269825	19.9088		154.546	0.971575
	0.266138	19.878			155.144	0.266138	19.878		155.144	0.974352
	0.268256	19.8218			155.741	0.268256	19.8218		155.741	0.976945
	0.271485	19.7813			156.339	0.271485	19.7813		156.339	0.97833
	0.272185	19.7637			157.018	0.272185	19.7637		157.018	0.979136
	0.27288	19.7394			157.698	0.27288	19.7394		157.698	0.980318
	0.272035	19.7207			158.378	0.272035	19.7207		158.378	0.981612
	0.27123	19.7001			159.057	0.27123	19.7001		159.057	0.983006
	0.273442	19.6423			159.808	0.273442	19.6423		159.808	0.985658
	0.272551	19.6075			160.558	0.272551	19.6075		160.558	0.987879
	0.266428	19.6302			161.309	0.266428	19.6302		161.309	0.988309
	0.262851	19.6425			162.059	0.262851	19.6425		162.059	0.988616
	0.266736	19.6295			162.801	0.266736	19.6295		162.801	0.988261
	0.266803	19.6106			163.542	0.266803	19.6106		163.542	0.989318
	0.261219	19.5503			164.284	0.261219	19.5503		164.284	0.994298
	0.25796	19.4893			165.025	0.25796	19.4893		165.025	0.998668
	0.257166	19.4567			165.625	0.257166	19.4567		165.625	1.00073
	0.25372	19.4322			166.225	0.25372	19.4322		166.225	1.00309
	0.251165	19.4255			166.825	0.251165	19.4255		166.825	1.00419
	0.250155	19.4074			167.424	0.250155	19.4074		167.424	1.00549
	0.249125	19.3674			168.229	0.249125	19.3674		168.229	1.00805
	0.246998	19.33			169.034	0.246998	19.33		169.034	1.01076
	0.244258	19.2743			169.839	0.244258	19.2743		169.839	1.01468
	0.244106	19.2182			170.643	0.244106	19.2182		170.643	1.0179
	0.244189	19.1621			171.446	0.244189	19.1621		171.446	1.02106
	0.240963	19.0886			172.248	0.240963	19.0886		172.248	1.02613
	0.237286	19.0204			173.05	0.237286	19.0204		173.05	1.03102
	0.235269	18.9813			173.852	0.235269	18.9813		173.852	1.0338
	0.234507	18.9378			174.431	0.234507	18.9378		174.431	1.03648
	0.235251	18.8864			175.011	0.235251	18.8864		175.011	1.03918
	0.237897	18.8656			175.59	0.237897	18.8656		175.59	1.03962
	0.239254	18.8529			176.169	0.239254	18.8529		176.169	1.03996
	0.239562	18.794			176.748	0.239562	18.794		176.748	1.04321
	0.238943	18.7382			177.327	0.238943	18.7382		177.327	1.04654
	0.236126	18.7196			177.907	0.236126	18.7196		177.907	1.04838
	0.236215	18.7025			178.486	0.236215	18.7025		178.486	1.04933
	0.235613	18.6372			179.072	0.235613	18.6372		179.072	1.0532
	0.232803	18.5637			179.658	0.232803	18.5637		179.658	1.05815
	0.234221	18.5075			180.243	0.234221	18.5075		180.243	1.06093
	0.237332	18.469			180.829	0.237332	18.469		180.829	1.06224
	0.239643	18.4406			181.437	0.239643	18.4406		181.437	1.0632
	0.240171	18.4153			182.045	0.240171	18.4153		182.045	1.06449
	0.236948	18.3818			182.653	0.236948	18.3818		182.653	1.06729
	0.234586	18.3427			183.261	0.234586	18.3427		183.261	1.07016
	0.235886	18.3196			183.749	0.235886	18.3196		183.749	1.07111
	0.239057	18.2845			184.236	0.239057	18.2845		184.236	1.07221
	0.244123	18.2261			184.724	0.244123	18.2261		184.724	1.07409
	0.248578	18.1701			185.212	0.248578	18.1701		185.212	1.07602
	0.253017	18.1198			185.742	0.253017	18.1198		185.742	1.07762
	0.2557	18.0678			186.273	0.2557	18.0678		186.273	1.07982
	0.254323	18.026			186.804	0.254323	18.026		186.804	1.08257
	0.253092	17.9871			187.334	0.253092	17.9871		187.334	1.08512
	0.257618	17.9545			187.898	0.257618	17.9545		187.898	1.0857
	0.260996	17.927			188.462	0.260996	17.927		188.462	1.08631
	0.260037	17.8875			189.026	0.260037	17.8875		189.026	1.08882
	0.259742	17.8451			189.589	0.259742	17.8451		189.589	1.0913
	0.25986	17.8082			190.254	0.25986	17.8082		190.254	1.09336
	0.26139	17.7491			190.918	0.26139	17.7491		190.918	1.09627
	0.269586	17.6599			191.583	0.269586	17.6599		191.583	1.09903
	0.276684	17.5787			192.247	0.276684	17.5787		192.247	1.10164
	0.278112	17.5429			192.681	0.278112	17.5429		192.681	1.10327
	0.279302	17.5249			193.115	0.279302	17.5249		193.115	1.10395
	0.279079	17.5285			193.549	0.279079	17.5285		193.549	1.10381
	0.279054	17.5218			193.983	0.279054	17.5218		193.983	1.10419
	0.280581	17.4978			194.416	0.280581	17.4978		194.416	1.10513
	0.282804	17.4678			194.85	0.282804	17.4678		194.85	1.1062
	0.285355	17.4192			195.284	0.285355	17.4192		195.284	1.10824
	0.28686	17.3634			195.718	0.28686	17.3634		195.718	1.11098
	0.288451	17.3229			196.121	0.288451	17.3229		196.121	1.11283
	0.292132	17.2935			196.523	0.292132	17.2935		196.523	1.11346
	0.296615	17.2726			196.926	0.296615	17.2726		196.926	1.11339
	0.300052	17.254			197.329	0.300052	17.254		197.329	1.11348
	0.305014	17.211			197.737	0.305014	17.211		197.737	1.11452
	0.308848	17.1594			198.146	0.308848	17.1594		198.146	1.11637
	0.308006	17.1258			198.554	0.308006	17.1258		198.554	1.11851
	0.307548	17.1004			198.963	0.307548	17.1004		198.963	1.12008
	0.311805	17.052			199.442	0.311805	17.052		199.442	1.12163
	0.313097	16.9944			199.921	0.313097	16.9944		199.921	1.12452
	0.311302	16.9397			200.4	0.311302	16.9397		200.4	1.12813
	0.31234	16.8979			200.879	0.31234	16.8979		200.879	1.1302
	0.316517	16.8597			201.284	0.316517	16.8597		201.284	1.1312
	0.318545	16.8288			201.689	0.318545	16.8288		201.689	1.13238
	0.318264	16.8171			202.094	0.318264	16.8171		202.094	1.13312
	0.316223	16.7936			202.499	0.316223	16.7936		202.499	1.13503
	0.318322	16.7464			202.895	0.318322	16.7464		202.895	1.13711
	0.322485	16.7148			203.291	0.322485	16.7148		203.291	1.13773
	0.323591	16.7006			203.688	0.323591	16.7006		203.688	1.13823
	0.32398	16.6865			204.084	0.32398	16.6865		204.084	1.13892
	0.328073	16.6528			204.501	0.328073	16.6528		204.501	1.13968
	0.332888	16.6105			204.917	0.332888	16.6105		204.917	1.14072
	0.336986	16.5695			205.334	0.336986	16.5695		205.334	1.1419
	0.340697	16.5393			205.75	0.340697	16.5393		205.75	1.14257
	0.344005	16.5087			206.256	0.344005	16.5087		206.256	1.14337
	0.346452	16.4903			206.761	0.346452	16.4903		206.761	1.14373
	0.350055	16.4873			207.266	0.350055	16.4873		207.266	1.14289
	0.354726	16.4673			207.772	0.354726	16.4673		207.772	1.14271
	0.360351	16.4558			208.204	0.360351	16.4558		208.204	1.14179
	0.364728	16.4398			208.636	0.364728	16.4398		208.636	1.14147
	0.36509	16.3851			209.067	0.36509	16.3851		209.067	1.14446
	0.36407	16.3403			209.499	0.36407	16.3403		209.499	1.14728
	0.364172	16.3233			209.858	0.364172	16.3233		209.858	1.14822
	0.364799	16.304			210.216	0.364799	16.304		210.216	1.14913
	0.366719	16.2984			210.574	0.366719	16.2984		210.574	1.14892
	0.369371	16.2893			210.932	0.369371	16.2893		210.932	1.14869
	0.37194	16.2564			211.268	0.37194	16.2564		211.268	1.14983
	0.372928	16.2172			211.605	0.372928	16.2172		211.605	1.15177
	0.371743	16.1833			211.941	0.371743	16.1833		211.941	1.15403
	0.37107	16.1548			212.277	0.37107	16.1548		212.277	1.15583
	0.374357	16.129			212.674	0.374357	16.129		212.674	1.15637
	0.37909	16.1088			213.072	0.37909	16.1088		213.072	1.15619
	0.383099	16.0859			213.469	0.383099	16.0859		213.469	1.15636
	0.385446	16.0612			213.866	0.385446	16.0612		213.866	1.1571
	0.391937	16.0193			214.405	0.391937	16.0193		214.405	1.15765
	0.398165	15.989			214.944	0.398165	15.989		214.944	1.15763
	0.399003	15.9868			215.483	0.399003	15.9868		215.483	1.15752
	0.400775	15.9855			216.022	0.400775	15.9855		216.022	1.15709
	0.40683	15.9562			216.548	0.40683	15.9562		216.548	1.15705
	0.409556	15.9095			217.075	0.409556	15.9095		217.075	1.15893
	0.409615	15.8508			217.601	0.409615	15.8508		217.601	1.16225
	0.411238	15.7925			218.127	0.411238	15.7925		218.127	1.16509
	0.414675	15.7564			218.563	0.414675	15.7564		218.563	1.16617
	0.416766	15.7237			218.998	0.416766	15.7237		218.998	1.16744
	0.417914	15.6881			219.434	0.417914	15.6881		219.434	1.16913
	0.419934	15.6565			219.869	0.419934	15.6565		219.869	1.17036
	0.4229	15.617			220.257	0.4229	15.617		220.257	1.17176
	0.425215	15.5737			220.645	0.425215	15.5737		220.645	1.17357
	0.426835	15.5498			221.033	0.426835	15.5498		221.033	1.17447
	0.428645	15.5355			221.421	0.428645	15.5355		221.421	1.17477
	0.43046	15.5152			221.783	0.43046	15.5152		221.783	1.17541
	0.43251	15.495			222.145	0.43251	15.495		222.145	1.17598
	0.435443	15.4758			222.508	0.435443	15.4758		222.508	1.17624
	0.43847	15.4552			222.87	0.43847	15.4552		222.87	1.17656
	0.442976	15.4357			223.248	0.442976	15.4357		223.248	1.1764
	0.446055	15.4044			223.625	0.446055	15.4044		223.625	1.17731
	0.445673	15.3529			224.003	0.445673	15.3529		224.003	1.18034
	0.44772	15.3028			224.381	0.44772	15.3028		224.381	1.1826
	0.451418	15.2759			224.701	0.451418	15.2759		224.701	1.18308
	0.452662	15.2553			225.021	0.452662	15.2553		225.021	1.18391
	0.45399	15.2379			225.341	0.45399	15.2379		225.341	1.18452
	0.456603	15.2139			225.661	0.456603	15.2139		225.661	1.18515
	0.461052	15.1716			226.027	0.461052	15.1716		226.027	1.18629
	0.464235	15.1444			226.392	0.464235	15.1444		226.392	1.18694
	0.465196	15.1425			226.758	0.465196	15.1425		226.758	1.18678
	0.466861	15.1384			227.123	0.466861	15.1384		227.123	1.18655
	0.468604	15.1208			227.365	0.468604	15.1208		227.365	1.18705
	0.471282	15.0973			227.608	0.471282	15.0973		227.608	1.18763
	0.475982	15.0697			227.85	0.475982	15.0697		227.85	1.18788
	0.479839	15.0469			228.092	0.479839	15.0469		228.092	1.18809
	0.480756	15.0244			228.335	0.480756	15.0244		228.335	1.18911
	0.481874	15.0081			228.577	0.481874	15.0081		228.577	1.18971
	0.484103	15.006			228.819	0.484103	15.006		228.819	1.18921
	0.486858	14.996			229.062	0.486858	14.996		229.062	1.189
	0.489173	14.9761			229.283	0.489173	14.9761		229.283	1.18948
	0.490881	14.961			229.505	0.490881	14.961		229.505	1.18986
	0.491716	14.945			229.726	0.491716	14.945		229.726	1.19053
	0.492593	14.9303			229.948	0.492593	14.9303		229.948	1.19112
	0.495551	14.906			230.234	0.495551	14.906		230.234	1.19167
	0.496245	14.8773			230.521	0.496245	14.8773		230.521	1.19309
	0.493668	14.8538			230.807	0.493668	14.8538		230.807	1.19515
	0.494088	14.828			231.094	0.494088	14.828		231.094	1.19649
	0.497215	14.7927			231.393	0.497215	14.7927		231.393	1.19762
	0.499256	14.7573			231.691	0.499256	14.7573		231.691	1.19905
	0.503338	14.7239			231.99	0.503338	14.7239		231.99	1.1998
	0.507154	14.6964			232.289	0.507154	14.6964		232.289	1.20028
	0.508572	14.6782			232.564	0.508572	14.6782		232.564	1.20092
	0.512233	14.655			232.84	0.512233	14.655		232.84	1.2012
	0.518666	14.6229			233.115	0.518666	14.6229		233.115	1.20122
	0.524564	14.5928			233.39	0.524564	14.5928		233.39	1.20127
	0.528711	14.5673			233.734	0.528711	14.5673		233.734	1.20155
	0.532394	14.539			234.078	0.532394	14.539		234.078	1.20212
	0.535817	14.5068			234.422	0.535817	14.5068		234.422	1.20299
	0.539139	14.4788			234.765	0.539139	14.4788		234.765	1.20364
	0.543246	14.4608			235.101	0.543246	14.4608		235.101	1.20351
	0.546763	14.4516			235.437	0.546763	14.4516		235.437	1.20305
	0.548452	14.4467			235.772	0.548452	14.4467		235.772	1.20285
	0.550088	14.4265			236.108	0.550088	14.4265		236.108	1.20354
	0.55722	14.3951			236.537	0.55722	14.3951		236.537	1.20331
	0.562809	14.3727			236.966	0.562809	14.3727		236.966	1.20302
	0.563048	14.3396			237.394	0.563048	14.3396		237.394	1.20482
	0.56557	14.3016			237.823	0.56557	14.3016		237.823	1.20627
	0.570673	14.2836			238.091	0.570673	14.2836		238.091	1.20586
	0.572899	14.2619			238.358	0.572899	14.2619		238.358	1.20647
	0.572257	14.2346			238.625	0.572257	14.2346		238.625	1.20819
	0.572327	14.2135			238.892	0.572327	14.2135		238.892	1.20937
	0.574604	14.2054			239.16	0.574604	14.2054		239.16	1.20919
	0.576894	14.2014			239.427	0.576894	14.2014		239.427	1.20877
	0.579695	14.1969			239.694	0.579695	14.1969		239.694	1.20824
	0.583205	14.1839			239.962	0.583205	14.1839		239.962	1.20799
	0.5852	14.1681			240.201	0.5852	14.1681		240.201	1.20833
	0.588079	14.1548			240.441	0.588079	14.1548		240.441	1.20827
	0.593337	14.1408			240.681	0.593337	14.1408		240.681	1.20759
	0.596831	14.1258			240.921	0.596831	14.1258		240.921	1.20746
	0.598295	14.1091			241.195	0.598295	14.1091		241.195	1.208
	0.602997	14.0998			241.468	0.602997	14.0998		241.468	1.20721
	0.609318	14.0968			241.741	0.609318	14.0968		241.741	1.2056
	0.613659	14.0847			242.015	0.613659	14.0847		242.015	1.20508
	0.616823	14.07			242.325	0.616823	14.07		242.325	1.20502
	0.621919	14.0571			242.634	0.621919	14.0571		242.634	1.20432
	0.627754	14.0291			242.944	0.627754	14.0291		242.944	1.20427
	0.632831	13.9993			243.254	0.632831	13.9993		243.254	1.20453
	0.637775	13.9839			243.591	0.637775	13.9839		243.591	1.20402
	0.64184	13.9648			243.929	0.64184	13.9648		243.929	1.20397
	0.643988	13.935			244.266	0.643988	13.935		244.266	1.20505
	0.645382	13.9062			244.603	0.645382	13.9062		244.603	1.20629
	0.646996	13.8919			244.894	0.646996	13.8919		244.894	1.20665
	0.649222	13.8847			245.184	0.649222	13.8847		245.184	1.20643
	0.652144	13.8808			245.475	0.652144	13.8808		245.475	1.20583
	0.654443	13.8684			245.765	0.654443	13.8684		245.765	1.20589
	0.655951	13.8573			246.016	0.655951	13.8573		246.016	1.2061
	0.658152	13.847			246.267	0.658152	13.847		246.267	1.20606
	0.660529	13.8258			246.518	0.660529	13.8258		246.518	1.2066
	0.662374	13.7992			246.768	0.662374	13.7992		246.768	1.20759
	0.663699	13.7731			247.013	0.663699	13.7731		247.013	1.20869
	0.666837	13.7535			247.258	0.666837	13.7535		247.258	1.20892
	0.671879	13.7466			247.503	0.671879	13.7466		247.503	1.2079
	0.675641	13.7395			247.748	0.675641	13.7395		247.748	1.20725
	0.677167	13.7222			247.989	0.677167	13.7222		247.989	1.2078
	0.678995	13.7167			248.231	0.678995	13.7167		248.231	1.2076
	0.681234	13.7269			248.472	0.681234	13.7269		248.472	1.20639
	0.684743	13.7333			248.713	0.684743	13.7333		248.713	1.20505
	0.689397	13.7262			249.005	0.689397	13.7262		249.005	1.20414
	0.691749	13.7021			249.297	0.691749	13.7021		249.297	1.20485
	0.692622	13.6547			249.588	0.692622	13.6547		249.588	1.20729
	0.694859	13.614			249.88	0.694859	13.614		249.88	1.20897
	0.699668	13.6001			250.132	0.699668	13.6001		250.132	1.20841
	0.703278	13.5808			250.383	0.703278	13.5808		250.383	1.20849
	0.704233	13.5538			250.635	0.704233	13.5538		250.635	1.20975
	0.705676	13.5324			250.887	0.705676	13.5324		250.887	1.21056
	0.708138	13.5226			251.114	0.708138	13.5226		251.114	1.21042
	0.709602	13.5145			251.34	0.709602	13.5145		251.34	1.21047
	0.710984	13.5076			251.567	0.710984	13.5076		251.567	1.21047
	0.712292	13.4963			251.793	0.712292	13.4963		251.793	1.21075
	0.714024	13.4834			252.022	0.714024	13.4834		252.022	1.21099
	0.71703	13.4711			252.25	0.71703	13.4711		252.25	1.21085
	0.720936	13.4535			252.478	0.720936	13.4535		252.478	1.21075
	0.725029	13.4324			252.706	0.725029	13.4324		252.706	1.2108
	0.730271	13.4129			252.989	0.730271	13.4129		252.989	1.21043
	0.733274	13.4076			253.273	0.733274	13.4076		253.273	1.20989
	0.733457	13.4108			253.556	0.733457	13.4108		253.556	1.20965
	0.735723	13.4052			253.839	0.735723	13.4052		253.839	1.20934
	0.742558	13.3834			254.162	0.742558	13.3834		254.162	1.20865
	0.746719	13.3783			254.484	0.746719	13.3783		254.484	1.20778
	0.747782	13.3922			254.806	0.747782	13.3922		254.806	1.20669
	0.748722	13.3962			255.128	0.748722	13.3962		255.128	1.20621
	0.752426	13.3694			255.485	0.752426	13.3694		255.485	1.20668
	0.756884	13.3504			255.841	0.756884	13.3504		255.841	1.20651
	0.7615	13.3507			256.198	0.7615	13.3507		256.198	1.2052
	0.766144	13.3582			256.555	0.766144	13.3582		256.555	1.20347
	0.768965	13.3479			256.893	0.768965	13.3479		256.893	1.20326
	0.773234	13.3356			257.232	0.773234	13.3356		257.232	1.20276
	0.781188	13.3332			257.57	0.781188	13.3332		257.57	1.20067
	0.788471	13.3272			257.909	0.788471	13.3272		257.909	1.19897
	0.791331	13.3278			258.192	0.791331	13.3278		258.192	1.19813
	0.793706	13.3163			258.475	0.793706	13.3163		258.475	1.19812
	0.795939	13.272			258.758	0.795939	13.272		258.758	1.2
	0.798378	13.2347			259.041	0.798378	13.2347		259.041	1.20143
	0.802862	13.2239			259.291	0.802862	13.2239		259.291	1.20079
	0.807251	13.2234			259.541	0.807251	13.2234		259.541	1.19958
	0.808738	13.2421			259.791	0.808738	13.2421		259.791	1.19811
	0.809514	13.2553			260.04	0.809514	13.2553		260.04	1.19714
	0.812194	13.2416			260.294	0.812194	13.2416		260.294	1.19717
	0.815366	13.2277			260.547	0.815366	13.2277		260.547	1.19706
	0.818534	13.2216			260.8	0.818534	13.2216		260.8	1.19652
	0.820553	13.2117			261.053	0.820553	13.2117		261.053	1.19652
	0.822507	13.196			261.267	0.822507	13.196		261.267	1.19686
	0.825938	13.2012			261.482	0.825938	13.2012		261.482	1.1956
	0.82963	13.2272			261.697	0.82963	13.2272		261.697	1.19309
	0.832562	13.2395			261.912	0.832562	13.2395		261.912	1.19157
	0.833813	13.2305			262.126	0.833813	13.2305		262.126	1.19173
	0.834972	13.2269			262.341	0.834972	13.2269		262.341	1.19161
	0.837277	13.2226			262.556	0.837277	13.2226		262.556	1.19121
	0.839781	13.2163			262.77	0.839781	13.2163		262.77	1.19086
	0.842524	13.2217			263.099	0.842524	13.2217		263.099	1.18979
	0.847085	13.2178			263.428	0.847085	13.2178		263.428	1.18873
	0.853377	13.1841			263.756	0.853377	13.1841		263.756	1.18888
	0.857882	13.1515			264.085	0.857882	13.1515		264.085	1.18946
	0.859949	13.1401			264.422	0.859949	13.1401		264.422	1.18953
	0.862707	13.1299			264.76	0.862707	13.1299		264.76	1.18933
	0.865952	13.1229			265.097	0.865952	13.1229		265.097	1.18881
	0.869602	13.1109			265.435	0.869602	13.1109		265.435	1.18847
	0.873346	13.1036			265.73	0.873346	13.1036		265.73	1.18784
	0.87799	13.0992			266.024	0.87799	13.0992		266.024	1.18678
	0.882881	13.0871			266.319	0.882881	13.0871		266.319	1.1861
	0.886191	13.0767			266.614	0.886191	13.0767		266.614	1.18576
	0.886707	13.079			266.908	0.886707	13.079		266.908	1.18548
	0.887441	13.0788			267.203	0.887441	13.0788		267.203	1.18529
	0.890092	13.0703			267.498	0.890092	13.0703		267.498	1.18503
	0.89379	13.0593			267.792	0.89379	13.0593		267.792	1.18461
	0.898199	13.0526			268.099	0.898199	13.0526		268.099	1.18376
	0.901598	13.0424			268.405	0.901598	13.0424		268.405	1.18338
	0.902403	13.0299			268.711	0.902403	13.0299		268.711	1.18386
	0.902903	13.0276			269.018	0.902903	13.0276		269.018	1.18385
	0.90478	13.03			269.293	0.90478	13.03		269.293	1.18319
	0.906896	13.0364			269.569	0.906896	13.0364		269.569	1.18224
	0.909252	13.0523			269.845	0.909252	13.0523		269.845	1.18067
	0.911371	13.0576			270.121	0.911371	13.0576		270.121	1.17978
	0.912703	13.0442			270.403	0.912703	13.0442		270.403	1.18017
	0.914221	13.0311			270.686	0.914221	13.0311		270.686	1.18048
	0.916608	13.0203			270.969	0.916608	13.0203		270.969	1.18043
	0.919328	13.0166			271.252	0.919328	13.0166		271.252	1.17987
	0.920893	13.0045			271.542	0.920893	13.0045		271.542	1.18012
	0.923578	12.993			271.831	0.923578	12.993		271.831	1.18002
	0.928593	13			272.121	0.928593	13		272.121	1.17822
	0.93293	13.0081			272.411	0.93293	13.0081		272.411	1.17654
	0.935571	13.0043			272.66	0.935571	13.0043		272.66	1.17602
	0.939378	13.0029			272.909	0.939378	13.0029		272.909	1.17503
	0.943114	13.0026			273.159	0.943114	13.0026		273.159	1.174
	0.945444	13.0002			273.408	0.945444	13.0002		273.408	1.17348
	0.947922	12.9955			273.775	0.947922	12.9955		273.775	1.17305
	0.949399	12.9979			274.142	0.949399	12.9979		274.142	1.1725
	0.948627	13.0067			274.509	0.948627	13.0067		274.509	1.17222
	0.947791	13.0165			274.876	0.947791	13.0165		274.876	1.1719
	0.950056	13.0305			275.331	0.950056	13.0305		275.331	1.17047
	0.954308	13.0377			275.785	0.954308	13.0377		275.785	1.16887
	0.959221	13.0324			276.24	0.959221	13.0324		276.24	1.1678
	0.963234	13.0354			276.694	0.963234	13.0354		276.694	1.1665
	0.96674	13.0505			277.163	0.96674	13.0505		277.163	1.16466
	0.970787	13.05			277.632	0.970787	13.05		277.632	1.16355
	0.974486	13.0385			278.101	0.974486	13.0385		278.101	1.16317
	0.976401	13.0342			278.57	0.976401	13.0342		278.57	1.16287
	0.980371	13.0137			279.035	0.980371	13.0137		279.035	1.16292
	0.984578	12.9819			279.5	0.984578	12.9819		279.5	1.16354
	0.984776	12.9765			279.965	0.984776	12.9765		279.965	1.16379
	0.984852	12.9915			280.43	0.984852	12.9915		280.43	1.16292
	0.988843	13.0109			280.9	0.988843	13.0109		280.9	1.1607
	0.992119	13.0098			281.37	0.992119	13.0098		281.37	1.15985
	0.994146	12.9739			281.84	0.994146	12.9739		281.84	1.16131
	0.997551	12.9387			282.31	0.997551	12.9387		282.31	1.16235
	0.999175	12.9397			282.742	0.999175	12.9397		282.742	1.16184
	1.00212	12.9572			283.173	1.00212	12.9572		283.173	1.16002
	1.01114	12.9787			283.605	1.01114	12.9787		283.605	1.15628
	1.01999	12.9854			284.036	1.01999	12.9854		284.036	1.15341
	1.02289	12.9821			284.386	1.02289	12.9821		284.386	1.15279
	1.0245	12.9829			284.735	1.0245	12.9829		284.735	1.1523
	1.02491	12.9857			285.084	1.02491	12.9857		285.084	1.15202
	1.02557	12.9915			285.433	1.02557	12.9915		285.433	1.15151
	1.02754	13.0013			285.766	1.02754	13.0013		285.766	1.1504
	1.02975	13.0132			286.099	1.02975	13.0132		286.099	1.1491
	1.0321	13.0234			286.431	1.0321	13.0234		286.431	1.14787
	1.0356	13.0253			286.764	1.0356	13.0253		286.764	1.14678
	1.04045	13.021			287.125	1.04045	13.021		287.125	1.14567
	1.04246	13.0204			287.486	1.04246	13.0204		287.486	1.14513
	1.04162	13.0236			287.847	1.04162	13.0236		287.847	1.14519
	1.04253	13.0283			288.208	1.04253	13.0283		288.208	1.14467
	1.04434	13.0181			288.535	1.04434	13.0181		288.535	1.14474
	1.04701	13.0079			288.862	1.04701	13.0079		288.862	1.14457
	1.05315	13.0165			289.189	1.05315	13.0165		289.189	1.14236
	1.05813	13.0318			289.516	1.05813	13.0318		289.516	1.1401
	1.05897	13.0508			289.787	1.05897	13.0508		289.787	1.13878
	1.06047	13.0615			290.057	1.06047	13.0615		290.057	1.13776
	1.06295	13.0455			290.327	1.06295	13.0455		290.327	1.13797
	1.06565	13.0292			290.597	1.06565	13.0292		290.597	1.13813
	1.06781	13.0313			290.823	1.06781	13.0313		290.823	1.13741
	1.06902	13.0329			291.049	1.06902	13.0329		291.049	1.13698
	1.06906	13.0377			291.275	1.06906	13.0377		291.275	1.1367
	1.07022	13.0506			291.502	1.07022	13.0506		291.502	1.13564
	1.07194	13.0639			291.719	1.07194	13.0639		291.719	1.13441
	1.07374	13.0729			291.936	1.07374	13.0729		291.936	1.13339
	1.07694	13.0817			292.153	1.07694	13.0817		292.153	1.132
	1.07939	13.0879			292.37	1.07939	13.0879		292.37	1.13096
	1.08113	13.0865			292.581	1.08113	13.0865		292.581	1.13055
	1.08342	13.0944			292.791	1.08342	13.0944		292.791	1.12946
	1.08469	13.118			293.002	1.08469	13.118		293.002	1.12776
	1.08515	13.1371			293.213	1.08515	13.1371		293.213	1.12656
	1.08536	13.1437			293.413	1.08536	13.1437		293.413	1.12612
	1.08615	13.1539			293.613	1.08615	13.1539		293.613	1.12533
	1.08806	13.1638			293.813	1.08806	13.1638		293.813	1.12423
	1.08998	13.1709			294.013	1.08998	13.1709		294.013	1.12329
	1.0916	13.1832			294.234	1.0916	13.1832		294.234	1.12213
	1.09374	13.1922			294.455	1.09374	13.1922		294.455	1.12103
	1.09597	13.1895			294.676	1.09597	13.1895		294.676	1.12056
	1.09766	13.1885			294.897	1.09766	13.1885		294.897	1.12014
	1.09889	13.1913			295.117	1.09889	13.1913		295.117	1.11963
	1.09939	13.1946			295.337	1.09939	13.1946		295.337	1.11931
	1.09891	13.2061			295.557	1.09891	13.2061		295.557	1.11879
	1.09866	13.2163			295.777	1.09866	13.2163		295.777	1.11828
	1.09986	13.2212			296.012	1.09986	13.2212		296.012	1.11767
	1.10133	13.2285			296.246	1.10133	13.2285		296.246	1.11684
	1.10249	13.2333			296.481	1.10249	13.2333		296.481	1.11624
	1.10356	13.2304			296.716	1.10356	13.2304		296.716	1.11611
	1.10463	13.2291			297.004	1.10463	13.2291		297.004	1.11589
	1.10401	13.2319			297.291	1.10401	13.2319		297.291	1.1159
	1.10242	13.2296			297.578	1.10242	13.2296		297.578	1.11647
	1.1028	13.2284			297.866	1.1028	13.2284		297.866	1.11643
	1.10674	13.2486			298.239	1.10674	13.2486		298.239	1.11419
	1.10931	13.2663			298.613	1.10931	13.2663		298.613	1.11246
	1.10983	13.2647			298.986	1.10983	13.2647		298.986	1.11241
	1.11005	13.2637			299.359	1.11005	13.2637		299.359	1.1124
	1.11276	13.2682			299.684	1.11276	13.2682		299.684	1.11139
	1.11605	13.2688			300.01	1.11605	13.2688		300.01	1.11043
	1.11801	13.2763			300.335	1.11801	13.2763		300.335	1.10946
	1.11945	13.2897			300.66	1.11945	13.2897		300.66	1.10829
	1.12222	13.3047			301.019	1.12222	13.3047		301.019	1.10667
	1.1221	13.3163			301.379	1.1221	13.3163		301.379	1.10604
	1.11835	13.3237			301.739	1.11835	13.3237		301.739	1.10667
	1.11664	13.3345			302.098	1.11664	13.3345		302.098	1.10655
	1.11764	13.3445			302.454	1.11764	13.3445		302.454	1.1057
	1.11825	13.3336			302.81	1.11825	13.3336		302.81	1.10614
	1.12062	13.3082			303.166	1.12062	13.3082		303.166	1.10692
	1.12349	13.2984			303.522	1.12349	13.2984		303.522	1.10667
	1.12756	13.3216			303.926	1.12756	13.3216		303.926	1.10421
	1.13185	13.3415			304.33	1.13185	13.3415		304.33	1.10189
	1.13411	13.3463			304.734	1.13411	13.3463		304.734	1.10098
	1.13657	13.3468			305.138	1.13657	13.3468		305.138	1.10026
	1.13965	13.3519			305.503	1.13965	13.3519		305.503	1.09911
	1.14127	13.3713			305.867	1.14127	13.3713		305.867	1.09755
	1.14221	13.4054			306.232	1.14221	13.4054		306.232	1.09536
	1.14342	13.4197			306.597	1.14342	13.4197		306.597	1.09421
	1.14432	13.4191			306.922	1.14432	13.4191		306.922	1.09399
	1.14354	13.4311			307.248	1.14354	13.4311		307.248	1.09353
	1.14185	13.4415			307.573	1.14185	13.4415		307.573	1.09342
	1.14202	13.4456			307.899	1.14202	13.4456		307.899	1.09313
	1.14444	13.4449			308.212	1.14444	13.4449		308.212	1.0925
	1.14309	13.4591			308.526	1.14309	13.4591		308.526	1.09207
	1.13789	13.4955			308.839	1.13789	13.4955		308.839	1.09147
	1.13609	13.5308			309.153	1.13609	13.5308		309.153	1.08997
	1.14076	13.567			309.494	1.14076	13.567		309.494	1.08661
	1.14407	13.5949			309.835	1.14407	13.5949		309.835	1.0841
	1.14534	13.5951			310.176	1.14534	13.5951		310.176	1.08374
	1.1464	13.598			310.518	1.1464	13.598		310.518	1.08328
	1.14804	13.6177			310.808	1.14804	13.6177		310.808	1.0817
	1.15063	13.6301			311.098	1.15063	13.6301		311.098	1.08027
	1.15451	13.6379			311.388	1.15451	13.6379		311.388	1.07874
	1.15768	13.6488			311.678	1.15768	13.6488		311.678	1.07723
	1.15739	13.6651			312.009	1.15739	13.6651		312.009	1.0764
	1.15671	13.6817			312.339	1.15671	13.6817		312.339	1.07564
	1.15824	13.7005			312.669	1.15824	13.7005		312.669	1.07415
	1.16043	13.7137			312.999	1.16043	13.7137		312.999	1.07279
	1.16208	13.7024			313.425	1.16208	13.7024		313.425	1.07297
	1.16352	13.7045			313.85	1.16352	13.7045		313.85	1.07244
	1.16414	13.7483			314.275	1.16414	13.7483		314.275	1.06979
	1.16455	13.8001			314.701	1.16455	13.8001		314.701	1.06674
	1.16495	13.8177			315.131	1.16495	13.8177		315.131	1.06563
	1.16567	13.8346			315.561	1.16567	13.8346		315.561	1.06447
	1.16708	13.8635			315.99	1.16708	13.8635		315.99	1.06244
	1.16778	13.8862			316.42	1.16778	13.8862		316.42	1.06096
	1.16817	13.9028			316.825	1.16817	13.9028		316.825	1.05991
	1.17075	13.9383			317.229	1.17075	13.9383		317.229	1.05718
	1.17445	13.9799			317.633	1.17445	13.9799		317.633	1.05378
	1.17625	14.004			318.037	1.17625	14.004		318.037	1.05191
	1.17405	14.0241			318.374	1.17405	14.0241		318.374	1.05139
	1.17225	14.0433			318.711	1.17225	14.0433		318.711	1.0508
	1.17345	14.0434			319.047	1.17345	14.0434		319.047	1.05046
	1.17618	14.0474			319.384	1.17618	14.0474		319.384	1.04947
	1.17657	14.0606			319.733	1.17657	14.0606		319.733	1.04862
	1.17799	14.076			320.083	1.17799	14.076		320.083	1.04734
	1.18264	14.1087			320.432	1.18264	14.1087		320.432	1.04419
	1.18673	14.141			320.781	1.18673	14.141		320.781	1.04121
	1.18772	14.1518			321.152	1.18772	14.1518		321.152	1.04032
	1.18886	14.1566			321.523	1.18886	14.1566		321.523	1.03973
	1.19003	14.1653			321.893	1.19003	14.1653		321.893	1.03891
	1.19	14.1801			322.264	1.19	14.1801		322.264	1.03808
	1.18807	14.186			322.707	1.18807	14.186		322.707	1.03828
	1.18739	14.1897			323.15	1.18739	14.1897		323.15	1.03826
	1.18885	14.2095			323.594	1.18885	14.2095		323.594	1.03673
	1.19073	14.2377			324.037	1.19073	14.2377		324.037	1.03461
	1.1908	14.2431			324.352	1.1908	14.2431		324.352	1.03429
	1.19017	14.2633			324.667	1.19017	14.2633		324.667	1.03332
	1.18946	14.3142			324.982	1.18946	14.3142		324.982	1.03064
	1.18931	14.3584			325.297	1.18931	14.3584		325.297	1.02817
	1.19054	14.3843			325.612	1.19054	14.3843		325.612	1.02636
	1.19072	14.4115			325.927	1.19072	14.4115		325.927	1.02477
	1.18856	14.4269			326.243	1.18856	14.4269		326.243	1.02451
	1.18646	14.4399			326.558	1.18646	14.4399		326.558	1.02436
	1.19025	14.461			326.934	1.19025	14.461		326.934	1.0221
	1.19289	14.4865			327.31	1.19289	14.4865		327.31	1.01991
	1.18863	14.5217			327.687	1.18863	14.5217		327.687	1.01912
	1.18293	14.5551			328.063	1.18293	14.5551		328.063	1.01882
	1.18181	14.5692			328.485	1.18181	14.5692		328.485	1.01833
	1.18064	14.5653			328.908	1.18064	14.5653		328.908	1.01889
	1.17846	14.5581			329.33	1.17846	14.5581		329.33	1.0199
	1.17661	14.5637			329.753	1.17661	14.5637		329.753	1.0201
	1.17742	14.5869			330.16	1.17742	14.5869		330.16	1.01857
	1.17769	14.6042			330.568	1.17769	14.6042		330.568	1.01751
	1.17569	14.6098			330.975	1.17569	14.6098		330.975	1.01775
	1.17414	14.6259			331.383	1.17414	14.6259		331.383	1.01728
	1.1754	14.67			331.751	1.1754	14.67		331.751	1.01442
	1.17711	14.7223			332.119	1.17711	14.7223		332.119	1.01098
	1.17869	14.7691			332.487	1.17869	14.7691		332.487	1.00788
	1.18047	14.8093			332.855	1.18047	14.8093		332.855	1.00511
	1.18456	14.8581			333.338	1.18456	14.8581		333.338	1.0012
	1.18799	14.8922			333.822	1.18799	14.8922		333.822	0.99831
	1.18851	14.9124			334.305	1.18851	14.9124		334.305	0.997015
	1.18686	14.9375			334.789	1.18686	14.9375		334.789	0.99606
	1.18382	14.9627			335.394	1.18382	14.9627		335.394	0.995482
	1.18094	14.9847			335.998	1.18094	14.9847		335.998	0.995047
	1.17913	15.0277			336.603	1.17913	15.0277		336.603	0.993117
	1.17686	15.0655			337.207	1.17686	15.0655		337.207	0.991609
	1.17546	15.0871			337.72	1.17546	15.0871		337.72	0.99078
	1.1756	15.1315			338.233	1.1756	15.1315		338.233	0.988227
	1.1752	15.1913			338.745	1.1752	15.1913		338.745	0.98495
	1.173	15.243			339.258	1.173	15.243		339.258	0.982641
	1.16952	15.2681			339.771	1.16952	15.2681		339.771	0.982191
	1.16794	15.295			340.283	1.16794	15.295		340.283	0.981112
	1.16908	15.3362			340.796	1.16908	15.3362		340.796	0.978459
	1.17043	15.3759			341.309	1.17043	15.3759		341.309	0.975833
	1.16907	15.4138			341.816	1.16907	15.4138		341.816	0.974065
	1.1663	15.4595			342.324	1.1663	15.4595		342.324	0.972257
	1.16338	15.4963			342.832	1.16338	15.4963		342.832	0.970989
	1.16149	15.5171			343.339	1.16149	15.5171		343.339	0.97034
	1.16036	15.5483			343.976	1.16036	15.5483		343.976	0.968887
	1.15636	15.5883			344.613	1.15636	15.5883		344.613	0.967747
	1.14971	15.6169			345.249	1.14971	15.6169		345.249	0.967989
	1.14724	15.6313			345.886	1.14724	15.6313		345.886	0.967865
	1.1489	15.6752			346.465	1.1489	15.6752		346.465	0.964913
	1.14865	15.7297			347.044	1.14865	15.7297		347.044	0.961901
	1.14744	15.7537			347.623	1.14744	15.7537		347.623	0.960877
	1.14511	15.768			348.202	1.14511	15.768		348.202	0.960722
	1.14203	15.831			348.852	1.14203	15.831		348.852	0.958019
	1.13525	15.8829			349.502	1.13525	15.8829		349.502	0.956976
	1.12387	15.8885			350.152	1.12387	15.8885		350.152	0.95985
	1.11545	15.8969			350.802	1.11545	15.8969		350.802	0.961735
	1.11715	15.9315			351.328	1.11715	15.9315		351.328	0.959296
	1.11771	15.9572			351.854	1.11771	15.9572		351.854	0.957689
	1.11227	15.9792			352.38	1.11227	15.9792		352.38	0.957966
	1.10602	16.014			352.907	1.10602	16.014		352.907	0.957746
	1.10199	16.046			353.369	1.10199	16.046		353.369	0.957066
	1.10003	16.0836			353.832	1.10003	16.0836		353.832	0.955486
	1.10287	16.1396			354.295	1.10287	16.1396		354.295	0.951518
	1.10514	16.1865			354.758	1.10514	16.1865		354.758	0.948222
	1.10275	16.1945			355.176	1.10275	16.1945		355.176	0.948438
	1.10129	16.2142			355.593	1.10129	16.2142		355.593	0.947735
	1.1016	16.2622			356.011	1.1016	16.2622		356.011	0.944924
	1.10081	16.3033			356.429	1.10081	16.3033		356.429	0.942823
	1.09992	16.3213			356.837	1.09992	16.3213		356.837	0.942048
	1.0992	16.356			357.245	1.0992	16.356		357.245	0.940287
	1.09641	16.4038			357.653	1.09641	16.4038		357.653	0.938362
	1.09503	16.447			358.061	1.09503	16.447		358.061	0.936302
	1.09523	16.4765			358.455	1.09523	16.4765		358.455	0.934571
	1.09432	16.4883			358.85	1.09432	16.4883		358.85	0.934158
	1.09388	16.4832			359.244	1.09388	16.4832		359.244	0.934575
	1.09313	16.4959			359.638	1.09313	16.4959		359.638	0.934063
	1.0907	16.5216			360.054	1.0907	16.5216		360.054	0.93329
	1.08724	16.5445			360.471	1.08724	16.5445		360.471	0.932962
	1.0833	16.5874			360.887	1.0833	16.5874		360.887	0.931637
	1.07994	16.6345			361.304	1.07994	16.6345		361.304	0.929911
	1.07832	16.655			361.8	1.07832	16.655		361.8	0.929204
	1.07482	16.6758			362.297	1.07482	16.6758		362.297	0.929004
	1.0673	16.7232			362.793	1.0673	16.7232		362.793	0.928432
	1.06045	16.7753			363.29	1.06045	16.7753		363.29	0.927399
	1.0552	16.8123			363.801	1.0552	16.8123		363.801	0.926779
	1.05412	16.859			364.313	1.05412	16.859		364.313	0.924434
	1.06049	16.9153			364.825	1.06049	16.9153		364.825	0.919457
	1.06598	16.9628			365.337	1.06598	16.9628		365.337	0.915226
	1.06557	16.9913			365.8	1.06557	16.9913		365.8	0.91373
	1.06358	17.0225			366.264	1.06358	17.0225		366.264	0.912518
	1.05996	17.056			366.728	1.05996	17.056		366.728	0.91164
	1.05826	17.081			367.192	1.05826	17.081		367.192	0.910696
	1.05716	17.1052			367.678	1.05716	17.1052		367.678	0.909638
	1.05299	17.1524			368.165	1.05299	17.1524		368.165	0.908133
	1.0485	17.216			368.651	1.0485	17.216		368.651	0.905787
	1.04597	17.269			369.138	1.04597	17.269		369.138	0.903493
	1.04389	17.3011			369.661	1.04389	17.3011		369.661	0.902261
	1.04053	17.3615			370.184	1.04053	17.3615		370.184	0.899781
	1.03681	17.4575			370.707	1.03681	17.4575		370.707	0.895389
	1.03285	17.5335			371.23	1.03285	17.5335		371.23	0.892195
	1.02893	17.5807			371.672	1.02893	17.5807		371.672	0.890618
	1.02354	17.6196			372.114	1.02354	17.6196		372.114	0.889928
	1.01721	17.6235			372.556	1.01721	17.6235		372.556	0.891477
	1.01287	17.6281			372.999	1.01287	17.6281		372.999	0.892431
	1.0109	17.6759			373.393	1.0109	17.6759		373.393	0.89028
	1.00652	17.7149			373.788	1.00652	17.7149		373.788	0.889302
	0.999941	17.7197			374.183	0.999941	17.7197		374.183	0.890872
	0.995031	17.7239			374.577	0.995031	17.7239		374.577	0.892011
	0.992482	17.7658			374.912	0.992482	17.7658		374.912	0.890352
	0.990567	17.7893			375.248	0.990567	17.7893		375.248	0.889556
	0.990573	17.7706			375.583	0.990573	17.7706		375.583	0.890616
	0.990442	17.7573			375.918	0.990442	17.7573		375.918	0.891405
	0.990649	17.7749			376.225	0.990649	17.7749		376.225	0.890352
	0.989263	17.7987			376.533	0.989263	17.7987		376.533	0.889389
	0.983734	17.834			376.84	0.983734	17.834		376.84	0.88894
	0.978466	17.8649			377.148	0.978466	17.8649		377.148	0.88867
	0.976162	17.8953			377.498	0.976162	17.8953		377.498	0.887593
	0.973613	17.9251			377.849	0.973613	17.9251		377.849	0.886617
	0.970875	17.9415			378.199	0.970875	17.9415		378.199	0.886459
	0.968164	17.9544			378.55	0.968164	17.9544		378.55	0.886486
	0.965027	17.9625			378.945	0.965027	17.9625		378.945	0.886909
	0.963003	17.9734			379.34	0.963003	17.9734		379.34	0.886859
	0.962098	18.008			379.735	0.962098	18.008		379.735	0.885151
	0.959212	18.0497			380.13	0.959212	18.0497		380.13	0.883598
	0.954941	18.0732			380.514	0.954941	18.0732		380.514	0.883465
	0.952424	18.0967			380.898	0.952424	18.0967		380.898	0.882842
	0.95077	18.127			381.283	0.95077	18.127		381.283	0.881584
	0.94942	18.1568			381.667	0.94942	18.1568		381.667	0.880279
	0.947813	18.1938			382.102	0.947813	18.1938		382.102	0.87863
	0.947167	18.2213			382.536	0.947167	18.2213		382.536	0.877255
	0.948047	18.2231			382.971	0.948047	18.2231		382.971	0.876905
	0.949293	18.2242			383.406	0.949293	18.2242		383.406	0.876494
	0.95116	18.2677			383.933	0.95116	18.2677		383.933	0.873507
	0.945228	18.3089			384.461	0.945228	18.3089		384.461	0.872838
	0.928959	18.3244			384.989	0.928959	18.3244		384.989	0.876518
	0.916529	18.345			385.516	0.916529	18.345		385.516	0.878839
	0.913186	18.3763			385.944	0.913186	18.3763		385.944	0.878004
	0.912913	18.4057			386.372	0.912913	18.4057		386.372	0.876414
	0.918508	18.4408			386.8	0.918508	18.4408		386.8	0.87286
	0.922209	18.4763			387.228	0.922209	18.4763		387.228	0.869811
	0.919007	18.4924			387.611	0.919007	18.4924		387.611	0.869797
	0.916007	18.5047			387.994	0.916007	18.5047		387.994	0.869941
	0.914352	18.5255			388.377	0.914352	18.5255		388.377	0.869224
	0.912372	18.5452			388.76	0.912372	18.5452		388.76	0.868666
	0.905938	18.5913			389.318	0.905938	18.5913		389.318	0.867854
	0.899883	18.6601			389.877	0.899883	18.6601		389.877	0.865657
	0.895576	18.717			390.435	0.895576	18.717		390.435	0.863643
	0.889562	18.7613			390.993	0.889562	18.7613		390.993	0.862818
	0.880394	18.805			391.684	0.880394	18.805		391.684	0.862912
	0.877076	18.8412			392.375	0.877076	18.8412		392.375	0.861793
	0.878195	18.8923			393.066	0.878195	18.8923		393.066	0.858588
	0.877766	18.9713			393.757	0.877766	18.9713		393.757	0.85423
	0.876551	19.0578			394.61	0.876551	19.0578		394.61	0.84967
	0.877869	19.1116			395.463	0.877869	19.1116		395.463	0.846253
	0.876897	19.1635			396.316	0.876897	19.1635		396.316	0.843587
	0.87388	19.2274			397.169	0.87388	19.2274		397.169	0.840814
	0.868443	19.2933			398.269	0.868443	19.2933		398.269	0.838606
	0.857378	19.3545			399.369	0.857378	19.3545		399.369	0.83824
	0.841894	19.4408			400.47	0.841894	19.4408		400.47	0.837695
	0.828196	19.5311			401.57	0.828196	19.5311		401.57	0.836421
	0.819458	19.5559			402.407	0.819458	19.5559		402.407	0.837462
	0.812787	19.5849			403.243	0.812787	19.5849		403.243	0.837694
	0.810429	19.6539			404.08	0.810429	19.6539		404.08	0.834443
	0.807375	19.7176			404.916	0.807375	19.7176		404.916	0.831693
	0.797279	19.7703			405.753	0.797279	19.7703		405.753	0.831541
	0.791092	19.8255			406.589	0.791092	19.8255		406.589	0.830146
	0.792647	19.851			407.425	0.792647	19.851		407.425	0.828267
	0.790234	19.8748			408.262	0.790234	19.8748		408.262	0.827595
	0.783443	19.9346			409.118	0.783443	19.9346		409.118	0.82611
	0.781431	19.9935			409.974	0.781431	19.9935		409.974	0.823339
	0.778997	20.036			410.83	0.778997	20.036		410.83	0.821612
	0.777174	20.0734			411.687	0.777174	20.0734		411.687	0.820009
	0.773282	20.0844			412.348	0.773282	20.0844		412.348	0.820476
	0.765474	20.1204			413.009	0.765474	20.1204		413.009	0.820623
	0.758044	20.2148			413.671	0.758044	20.2148		413.671	0.817364
	0.752083	20.2997			414.332	0.752083	20.2997		414.332	0.814222
	0.744969	20.3409			414.993	0.744969	20.3409		414.993	0.813883
	0.738381	20.3866			415.655	0.738381	20.3866		415.655	0.813144
	0.733539	20.4242			416.316	0.733539	20.4242		416.316	0.81237
	0.726435	20.4504			416.978	0.726435	20.4504		416.978	0.812877
	0.718304	20.4662			417.548	0.718304	20.4662		417.548	0.814266
	0.710282	20.4868			418.119	0.710282	20.4868		418.119	0.815346
	0.701879	20.5183			418.689	0.701879	20.5183		418.689	0.815917
	0.696735	20.553			419.26	0.696735	20.553		419.26	0.815392
	0.68732	20.5745			419.959	0.68732	20.5745		419.959	0.816813
	0.677499	20.6035			420.659	0.677499	20.6035		420.659	0.817929
	0.677073	20.6614			421.358	0.677073	20.6614		421.358	0.814766
	0.6783	20.7207			422.058	0.6783	20.7207		422.058	0.811065
	0.673003	20.7822			422.646	0.673003	20.7822		422.646	0.809066
	0.666718	20.8217			423.235	0.666718	20.8217		423.235	0.808587
	0.660684	20.801			423.824	0.660684	20.801		423.824	0.811454
	0.655139	20.7911			424.413	0.655139	20.7911		424.413	0.813571
	0.650496	20.8369			424.934	0.650496	20.8369		424.934	0.812274
	0.645662	20.8687			425.455	0.645662	20.8687		425.455	0.811833
	0.640606	20.8751			425.976	0.640606	20.8751		425.976	0.812887
	0.636454	20.877			426.497	0.636454	20.877		426.497	0.813942
	0.634187	20.912			427.05	0.634187	20.912		427.05	0.812595
	0.629526	20.929			427.602	0.629526	20.929		427.602	0.812939
	0.620506	20.9042			428.155	0.620506	20.9042		428.155	0.816874
	0.611135	20.8961			428.707	0.611135	20.8961		428.707	0.819956
	0.606615	20.935			429.189	0.606615	20.935		429.189	0.819024
	0.599245	20.9664			429.671	0.599245	20.9664		429.671	0.819309
	0.587442	20.9827			430.153	0.587442	20.9827		430.153	0.821695
	0.578577	20.9944			430.635	0.578577	20.9944		430.635	0.823522
	0.575599	21.0205			431.094	0.575599	21.0205		431.094	0.822875
	0.570235	21.0447			431.554	0.570235	21.0447		431.554	0.823008
	0.562618	21.0556			432.013	0.562618	21.0556		432.013	0.824528
	0.55622	21.069			432.472	0.55622	21.069		432.472	0.825562
	0.551227	21.1052			432.903	0.551227	21.1052		432.903	0.824911
	0.546336	21.1161			433.333	0.546336	21.1161		433.333	0.825664
	0.543615	21.0832			433.763	0.543615	21.0832		433.763	0.82829
	0.541956	21.0584			434.194	0.541956	21.0584		434.194	0.830162
	0.541753	21.0777			434.611	0.541753	21.0777		434.611	0.829125
	0.539861	21.1061			435.028	0.539861	21.1061		435.028	0.828045
	0.533902	21.1339			435.446	0.533902	21.1339		435.446	0.828141
	0.529786	21.1429			435.863	0.529786	21.1429		435.863	0.828785
	0.527409	21.138			436.348	0.527409	21.138		436.348	0.829731
	0.520461	21.155			436.833	0.520461	21.155		436.833	0.830714
	0.512994	21.1923			437.318	0.512994	21.1923		437.318	0.830695
	0.510172	21.2221			437.802	0.510172	21.2221		437.802	0.829798
	0.506761	21.2438			438.371	0.506761	21.2438		438.371	0.829528
	0.497756	21.263			438.94	0.497756	21.263		438.94	0.830964
	0.488885	21.2598			439.508	0.488885	21.2598		439.508	0.833633
	0.484017	21.2306			440.077	0.484017	21.2306		440.077	0.83665
	0.480781	21.2088			440.716	0.480781	21.2088		440.716	0.838795
	0.477298	21.2147			441.356	0.477298	21.2147		441.356	0.839435
	0.474372	21.2314			441.995	0.474372	21.2314		441.995	0.839313
	0.470602	21.2521			442.634	0.470602	21.2521		442.634	0.839194
	0.462823	21.2602			443.431	0.462823	21.2602		443.431	0.840916
	0.452791	21.2741			444.228	0.452791	21.2741		444.228	0.842944
	0.442093	21.3107			445.025	0.442093	21.3107		445.025	0.84387
	0.433789	21.3146			445.822	0.433789	21.3146		445.822	0.845977
	0.428332	21.2998			446.733	0.428332	21.2998		446.733	0.848342
	0.424706	21.3059			447.644	0.424706	21.3059		447.644	0.849016
	0.421557	21.2891			448.555	0.421557	21.2891		448.555	0.85085
	0.416386	21.2712			449.466	0.416386	21.2712		449.466	0.853313
	0.414579	21.2677			450.146	0.414579	21.2677		450.146	0.85402
	0.41131	21.2523			450.825	0.41131	21.2523		450.825	0.855805
	0.401677	21.232			451.504	0.401677	21.232		451.504	0.859661
	0.391731	21.2163			452.184	0.391731	21.2163		452.184	0.863336
	0.388327	21.2153			452.71	0.388327	21.2153		452.71	0.864347
	0.386585	21.2034			453.236	0.386585	21.2034		453.236	0.865508
	0.386362	21.1711			453.762	0.386362	21.1711		453.762	0.867404
	0.386951	21.1423			454.289	0.386951	21.1423		454.289	0.868869
	0.383721	21.1309			454.815	0.383721	21.1309		454.815	0.870418
	0.379624	21.1383			455.341	0.379624	21.1383		455.341	0.871148
	0.379188	21.1688			455.867	0.379188	21.1688		455.867	0.869546
	0.379307	21.1914			456.393	0.379307	21.1914		456.393	0.868231
	0.377732	21.1899			456.966	0.377732	21.1899		456.966	0.868755
	0.374768	21.1826			457.54	0.374768	21.1826		457.54	0.870003
	0.368515	21.1654			458.113	0.368515	21.1654		458.113	0.872727
	0.36212	21.1367			458.686	0.36212	21.1367		458.686	0.876145
	0.361915	21.1029			459.2	0.361915	21.1029		459.2	0.87812
	0.358206	21.0867			459.714	0.358206	21.0867		459.714	0.880074
	0.34652	21.1009			460.228	0.34652	21.1009		460.228	0.882546
	0.337534	21.1279			460.742	0.337534	21.1279		460.742	0.883536
	0.334392	21.1477			461.25	0.334392	21.1477		461.25	0.8833
	0.330065	21.1578			461.759	0.330065	21.1578		461.759	0.88394
	0.327797	21.1535			462.268	0.327797	21.1535		462.268	0.884817
	0.326121	21.1428			462.777	0.326121	21.1428		462.777	0.885893
	0.318869	21.1486			463.347	0.318869	21.1486		463.347	0.8876
	0.315269	21.1379			463.917	0.315269	21.1379		463.917	0.889213
	0.320737	21.0928			464.487	0.320737	21.0928		464.487	0.890234
	0.325239	21.0635			465.058	0.325239	21.0635		465.058	0.890636
	0.321056	21.0771			465.651	0.321056	21.0771		465.651	0.891034
	0.317546	21.0912			466.245	0.317546	21.0912		466.245	0.891221
	0.315474	21.1007			466.839	0.315474	21.1007		466.839	0.891262
	0.311827	21.0969			467.433	0.311827	21.0969		467.433	0.892501
	0.308598	21.0528			468.106	0.308598	21.0528		468.106	0.895906
	0.303852	20.9946			468.78	0.303852	20.9946		468.78	0.900535
	0.293077	20.9578			469.453	0.293077	20.9578		469.453	0.905641
	0.284816	20.942			470.126	0.284816	20.942		470.126	0.908848
	0.286309	20.9016			470.779	0.286309	20.9016		470.779	0.910719
	0.283979	20.8567			471.432	0.283979	20.8567		471.432	0.913914
	0.27456	20.837			472.085	0.27456	20.837		472.085	0.917672
	0.267515	20.8139			472.738	0.267515	20.8139		472.738	0.920956
	0.265428	20.7977			473.435	0.265428	20.7977		473.435	0.922461
	0.264891	20.7851			474.133	0.264891	20.7851		474.133	0.923325
	0.267894	20.7331			474.83	0.267894	20.7331		474.83	0.925427
	0.265573	20.6777			475.528	0.265573	20.6777		475.528	0.929218
	0.257994	20.6536			476.21	0.257994	20.6536		476.21	0.932706
	0.254616	20.6273			476.892	0.254616	20.6273		476.892	0.935144
	0.252692	20.5999			477.574	0.252692	20.5999		477.574	0.937234
	0.248736	20.582			478.256	0.248736	20.582		478.256	0.939358
	0.247495	20.5675			478.879	0.247495	20.5675		478.879	0.940525
	0.251022	20.5461			479.502	0.251022	20.5461		479.502	0.940747
	0.254208	20.5271			480.125	0.254208	20.5271		480.125	0.94093
	0.253733	20.5148			480.747	0.253733	20.5148		480.747	0.941762
	0.252987	20.5025			481.421	0.252987	20.5025		481.421	0.942669
	0.25076	20.4949			482.095	0.25076	20.4949		482.095	0.943721
	0.2442	20.495			482.768	0.2442	20.495		482.768	0.945558
	0.239477	20.4884			483.442	0.239477	20.4884		483.442	0.947256
	0.231272	20.4464			484.258	0.231272	20.4464		484.258	0.951934
	0.225279	20.3991			485.073	0.225279	20.3991		485.073	0.956292
	0.232249	20.3694			485.889	0.232249	20.3694		485.889	0.956023
	0.237556	20.3445			486.704	0.237556	20.3445		486.704	0.955946
	0.235601	20.3353			487.395	0.235601	20.3353		487.395	0.957015
	0.237276	20.3086			488.086	0.237276	20.3086		488.086	0.958059
	0.23874	20.2397			488.776	0.23874	20.2397		488.776	0.96155
	0.2388	20.1896			489.467	0.2388	20.1896		489.467	0.96437
	0.238722	20.1808			490.045	0.238722	20.1808		490.045	0.964887
	0.238472	20.1589			490.624	0.238472	20.1589		490.624	0.966199
	0.23768	20.1341			491.202	0.23768	20.1341		491.202	0.967829
	0.23679	20.1177			491.781	0.23679	20.1177		491.781	0.969004
	0.236891	20.0809			492.455	0.236891	20.0809		492.455	0.97106
	0.236363	20.0355			493.13	0.236363	20.0355		493.13	0.973783
	0.234468	20.0139			493.805	0.234468	20.0139		493.805	0.975535
	0.233891	19.9994			494.479	0.233891	19.9994		494.479	0.97652
	0.235262	19.9641			495.145	0.235262	19.9641		495.145	0.978134
	0.237647	19.8945			495.812	0.237647	19.8945		495.812	0.981406
	0.241926	19.7953			496.478	0.241926	19.7953		496.478	0.985825
	0.246365	19.7195			497.144	0.246365	19.7195		497.144	0.988878
	0.245269	19.6668			497.782	0.245269	19.6668		497.782	0.992169
	0.241356	19.636			498.42	0.241356	19.636		498.42	0.995009
	0.239443	19.6493			499.058	0.239443	19.6493		499.058	0.994792
	0.239422	19.6359			499.696	0.239422	19.6359		499.696	0.99556
	0.240566	19.5964			500.101	0.240566	19.5964		500.101	0.997478
	0.243224	19.5696			500.506	0.243224	19.5696		500.506	0.998247
	0.245633	19.5513			500.912	0.245633	19.5513		500.912	0.99861
	0.2461	19.5348			501.317	0.2461	19.5348		501.317	0.999413
	0.246459	19.5086			501.722	0.246459	19.5086		501.722	1.0008
	0.245923	19.4615			502.128	0.245923	19.4615		502.128	1.00362
	0.243072	19.4008			502.533	0.243072	19.4008		502.533	1.00785
	0.24202	19.3538			502.938	0.24202	19.3538		502.938	1.01081
	0.242157	19.3288			503.268	0.242157	19.3288		503.268	1.01219
	0.242272	19.3115			503.599	0.242272	19.3115		503.599	1.01314
	0.244861	19.3096			503.929	0.244861	19.3096		503.929	1.01251
	0.247858	19.3111			504.259	0.247858	19.3111		504.259	1.01159
	0.248741	19.2875			504.594	0.248741	19.2875		504.594	1.01268
	0.249077	19.2692			504.929	0.249077	19.2692		504.929	1.01362
	0.249227	19.2786			505.264	0.249227	19.2786		505.264	1.01305
	0.249087	19.286			505.599	0.249087	19.286		505.599	1.01267
	0.250866	19.2622			505.905	0.250866	19.2622		505.905	1.01352
	0.253741	19.2347			506.211	0.253741	19.2347		506.211	1.01427
	0.255095	19.2133			506.517	0.255095	19.2133		506.517	1.0151
	0.255344	19.1935			506.824	0.255344	19.1935		506.824	1.01615
	0.25642	19.1541			507.159	0.25642	19.1541		507.159	1.01808
	0.258478	19.1139			507.494	0.258478	19.1139		507.494	1.01978
	0.261076	19.0913			507.83	0.261076	19.0913		507.83	1.02034
	0.262925	19.0791			508.165	0.262925	19.0791		508.165	1.02051
	0.265813	19.0503			508.576	0.265813	19.0503		508.576	1.02133
	0.268564	19.0325			508.986	0.268564	19.0325		508.986	1.02157
	0.268668	19.0388			509.397	0.268668	19.0388		509.397	1.02118
	0.268024	19.0388			509.807	0.268024	19.0388		509.807	1.02136
	0.266268	19.0158			510.247	0.266268	19.0158		510.247	1.02315
	0.263925	18.989			510.688	0.263925	18.989		510.688	1.02533
	0.26437	18.9561			511.128	0.26437	18.9561		511.128	1.02707
	0.266539	18.9313			511.569	0.266539	18.9313		511.569	1.02786
	0.267346	18.9152			512.014	0.267346	18.9152		512.014	1.02855
	0.269306	18.902			512.459	0.269306	18.902		512.459	1.02875
	0.27292	18.8951			512.904	0.27292	18.8951		512.904	1.02813
	0.273943	18.8785			513.348	0.273943	18.8785		513.348	1.02878
	0.273914	18.8504			513.734	0.273914	18.8504		513.734	1.03038
	0.275355	18.8192			514.12	0.275355	18.8192		514.12	1.03175
	0.275854	18.7888			514.506	0.275854	18.7888		514.506	1.03332
	0.276698	18.773			514.892	0.276698	18.773		514.892	1.03399
	0.280725	18.7688			515.334	0.280725	18.7688		515.334	1.03309
	0.283535	18.755			515.776	0.283535	18.755		515.776	1.03309
	0.282952	18.7291			516.218	0.282952	18.7291		516.218	1.03472
	0.281587	18.6966			516.66	0.281587	18.6966		516.66	1.03694
	0.282744	18.6863			517.087	0.282744	18.6863		517.087	1.0372
	0.284514	18.6766			517.514	0.284514	18.6766		517.514	1.03726
	0.286016	18.643			517.94	0.286016	18.643		517.94	1.03874
	0.287413	18.6104			518.367	0.287413	18.6104		518.367	1.04019
	0.29115	18.6106			518.773	0.29115	18.6106		518.773	1.03913
	0.293967	18.6114			519.179	0.293967	18.6114		519.179	1.0383
	0.293224	18.5962			519.585	0.293224	18.5962		519.585	1.03937
	0.293228	18.5691			519.992	0.293228	18.5691		519.992	1.0409
	0.295124	18.5451			520.373	0.295124	18.5451		520.373	1.04173
	0.296797	18.5243			520.754	0.296797	18.5243		520.754	1.04244
	0.2998	18.506			521.135	0.2998	18.506		521.135	1.04263
	0.302463	18.4851			521.515	0.302463	18.4851		521.515	1.04307
	0.303921	18.4674			521.902	0.303921	18.4674		521.902	1.04366
	0.304226	18.4377			522.289	0.304226	18.4377		522.289	1.04526
	0.302521	18.3847			522.676	0.302521	18.3847		522.676	1.04874
	0.300355	18.3361			523.063	0.300355	18.3361		523.063	1.0521
	0.299744	18.3073			523.413	0.299744	18.3073		523.413	1.0539
	0.3005	18.2917			523.763	0.3005	18.2917		523.763	1.05457
	0.30222	18.2937			524.114	0.30222	18.2937		524.114	1.05398
	0.303416	18.2819			524.464	0.303416	18.2819		524.464	1.05431
	0.304213	18.263			524.808	0.304213	18.263		524.808	1.05516
	0.305836	18.2674			525.152	0.305836	18.2674		525.152	1.05445
	0.307278	18.2776			525.496	0.307278	18.2776		525.496	1.05347
	0.307065	18.2795			525.84	0.307065	18.2795		525.84	1.05343
	0.310962	18.2664			526.223	0.310962	18.2664		526.223	1.05308
	0.316142	18.2331			526.607	0.316142	18.2331		526.607	1.05351
	0.31574	18.1826			526.99	0.31574	18.1826		526.99	1.05648
	0.314104	18.1372			527.374	0.314104	18.1372		527.374	1.05951
	0.316778	18.1136			527.7	0.316778	18.1136		527.7	1.0601
	0.317044	18.0924			528.027	0.317044	18.0924		528.027	1.06123
	0.313493	18.0732			528.353	0.313493	18.0732		528.353	1.06331
	0.311538	18.0599			528.68	0.311538	18.0599		528.68	1.06461
	0.313118	18.0589			528.977	0.313118	18.0589		528.977	1.06423
	0.31333	18.0509			529.275	0.31333	18.0509		529.275	1.06462
	0.312893	18.0252			529.572	0.312893	18.0252		529.572	1.06619
	0.313962	17.9951			529.87	0.313962	17.9951		529.87	1.0676
	0.315321	17.9773			530.159	0.315321	17.9773		530.159	1.06823
	0.316838	17.9635			530.449	0.316838	17.9635		530.449	1.06858
	0.320046	17.9485			530.739	0.320046	17.9485		530.739	1.06853
	0.322338	17.9266			531.029	0.322338	17.9266		531.029	1.06913
	0.324218	17.891			531.343	0.324218	17.891		531.343	1.07062
	0.326396	17.8624			531.658	0.326396	17.8624		531.658	1.07163
	0.326786	17.8523			531.972	0.326786	17.8523		531.972	1.07209
	0.327742	17.8512			532.287	0.327742	17.8512		532.287	1.07189
	0.331851	17.8327			532.665	0.331851	17.8327		532.665	1.07178
	0.333894	17.8032			533.044	0.333894	17.8032		533.044	1.07288
	0.333278	17.7753			533.423	0.333278	17.7753		533.423	1.07463
	0.334107	17.7516			533.801	0.334107	17.7516		533.801	1.07574
	0.337377	17.7276			534.256	0.337377	17.7276		534.256	1.07619
	0.338677	17.7083			534.712	0.338677	17.7083		534.712	1.07691
	0.339886	17.6909			535.167	0.339886	17.6909		535.167	1.07756
	0.342721	17.6744			535.622	0.342721	17.6744		535.622	1.07771
	0.348156	17.6115			536.283	0.348156	17.6115		536.283	1.07974
	0.351349	17.5275			536.944	0.351349	17.5275		536.944	1.0836
	0.352567	17.4692			537.605	0.352567	17.4692		537.605	1.08657
	0.35439	17.4283			538.265	0.35439	17.4283		538.265	1.08837
	0.361973	17.3677			539.065	0.361973	17.3677		539.065	1.08968
	0.369324	17.3233			539.865	0.369324	17.3233		539.865	1.09013
	0.37209	17.2978			540.665	0.37209	17.2978		540.665	1.0908
	0.373651	17.2568			541.466	0.373651	17.2568		541.466	1.09269
	0.377656	17.243			542.308	0.377656	17.243		542.308	1.09234
	0.383306	17.2118			543.15	0.383306	17.2118		543.15	1.09253
	0.39044	17.0847			543.992	0.39044	17.0847		543.992	1.09772
	0.394492	16.9511			544.834	0.394492	16.9511		544.834	1.10416
	0.395678	16.9174			545.334	0.395678	16.9174		545.334	1.10573
	0.398889	16.8581			545.833	0.398889	16.8581		545.833	1.10819
	0.403165	16.7665			546.333	0.403165	16.7665		546.333	1.11218
	0.407229	16.6993			546.832	0.407229	16.6993		546.832	1.11485
	0.408016	16.6728			547.332	0.408016	16.6728		547.332	1.11613
	0.41207	16.6234			547.831	0.41207	16.6234		547.831	1.11779
	0.422818	16.5545			548.331	0.422818	16.5545		548.331	1.11868
	0.431045	16.497			548.83	0.431045	16.497		548.83	1.11963
	0.431262	16.4543			549.296	0.431262	16.4543		549.296	1.12199
	0.432881	16.4164			549.761	0.432881	16.4164		549.761	1.12368
	0.437149	16.3961			550.227	0.437149	16.3961		550.227	1.12364
	0.442287	16.3737			550.692	0.442287	16.3737		550.692	1.12346
	0.447263	16.3404			551.158	0.447263	16.3404		551.158	1.12395
	0.450961	16.3037			551.623	0.450961	16.3037		551.623	1.125
	0.452074	16.2591			552.088	0.452074	16.2591		552.088	1.12721
	0.453128	16.2222			552.554	0.453128	16.2222		552.554	1.12901
	0.455477	16.1946			552.935	0.455477	16.1946		552.935	1.12991
	0.458502	16.1518			553.317	0.458502	16.1518		553.317	1.13149
	0.461999	16.1055			553.699	0.461999	16.1055		553.699	1.13313
	0.464264	16.0794			554.08	0.464264	16.0794		554.08	1.13397
	0.46838	16.0686			554.462	0.46838	16.0686		554.462	1.13343
	0.470567	16.0441			554.843	0.470567	16.0441		554.843	1.1342
	0.466471	16.0108			555.225	0.466471	16.0108		555.225	1.13724
	0.46343	15.9852			555.606	0.46343	15.9852		555.606	1.13954
	0.465184	15.9709			555.925	0.465184	15.9709		555.925	1.13986
	0.468413	15.9643			556.243	0.468413	15.9643		556.243	1.13933
	0.474313	15.9685			556.561	0.474313	15.9685		556.561	1.13743
	0.480214	15.9634			556.88	0.480214	15.9634		556.88	1.13607
	0.482536	15.9399			557.175	0.482536	15.9399		557.175	1.13675
	0.48498	15.9144			557.47	0.48498	15.9144		557.47	1.13751
	0.489122	15.8924			557.765	0.489122	15.8924		557.765	1.13759
	0.492678	15.8805			558.06	0.492678	15.8805		558.06	1.13727
	0.495231	15.8638			558.348	0.495231	15.8638		558.348	1.1375
	0.498886	15.8354			558.637	0.498886	15.8354		558.637	1.13809
	0.502516	15.8085			558.925	0.502516	15.8085		558.925	1.13859
	0.5055	15.789			559.213	0.5055	15.789		559.213	1.13886
	0.507658	15.7807			559.691	0.507658	15.7807		559.691	1.13873
	0.511186	15.7676			560.169	0.511186	15.7676		560.169	1.13848
	0.518941	15.7303			560.647	0.518941	15.7303		560.647	1.13841
	0.526383	15.7038			561.125	0.526383	15.7038		561.125	1.13783
	0.530885	15.7096			561.592	0.530885	15.7096		561.592	1.13624
	0.531481	15.7053			562.059	0.531481	15.7053		562.059	1.13632
	0.526896	15.684			562.526	0.526896	15.684		562.526	1.13881
	0.524651	15.6574			562.993	0.524651	15.6574		562.993	1.14095
	0.528058	15.6214			563.455	0.528058	15.6214		563.455	1.14203
	0.531152	15.6005			563.917	0.531152	15.6005		563.917	1.14234
	0.533973	15.6144			564.379	0.533973	15.6144		564.379	1.14077
	0.536485	15.6173			564.841	0.536485	15.6173		564.841	1.1399
	0.538404	15.593			565.214	0.538404	15.593		565.214	1.14074
	0.542318	15.5733			565.587	0.542318	15.5733		565.587	1.14076
	0.548258	15.5559			565.96	0.548258	15.5559		565.96	1.14007
	0.552466	15.5395			566.333	0.552466	15.5395		566.333	1.13982
	0.557051	15.5001			566.859	0.557051	15.5001		566.859	1.14077
	0.56065	15.4581			567.384	0.56065	15.4581		567.384	1.14214
	0.559872	15.4329			567.909	0.559872	15.4329		567.909	1.14378
	0.560681	15.4089			568.435	0.560681	15.4089		568.435	1.14492
	0.566933	15.3748			568.895	0.566933	15.3748		568.895	1.1451
	0.56773	15.3646			569.355	0.56773	15.3646		569.355	1.14545
	0.560642	15.3814			569.815	0.560642	15.3814		569.815	1.14649
	0.555142	15.3792			570.275	0.555142	15.3792		570.275	1.14815
	0.5588	15.3397			570.616	0.5588	15.3397		570.616	1.14937
	0.562882	15.3196			570.956	0.562882	15.3196		570.956	1.14936
	0.564186	15.3357			571.297	0.564186	15.3357		571.297	1.14808
	0.564795	15.3472			571.638	0.564795	15.3472		571.638	1.14726
	0.569176	15.3246			571.978	0.569176	15.3246		571.978	1.14731
	0.57154	15.3066			572.319	0.57154	15.3066		572.319	1.14767
	0.568909	15.2976			572.659	0.568909	15.2976		572.659	1.14892
	0.56679	15.2831			573	0.56679	15.2831		573	1.15033
	0.569974	15.2594			573.338	0.569974	15.2594		573.338	1.15078
	0.572453	15.231			573.677	0.572453	15.231		573.677	1.1517
	0.572712	15.1963			574.015	0.572712	15.1963		574.015	1.15359
	0.573033	15.1714			574.353	0.573033	15.1714		574.353	1.15491
	0.572654	15.1551			574.635	0.572654	15.1551		574.635	1.15594
	0.573539	15.1397			574.917	0.573539	15.1397		574.917	1.15656
	0.578573	15.1344			575.198	0.578573	15.1344		575.198	1.15545
	0.583575	15.1266			575.48	0.583575	15.1266		575.48	1.15449
	0.585475	15.0976			575.782	0.585475	15.0976		575.782	1.1556
	0.589989	15.0661			576.085	0.589989	15.0661		576.085	1.15612
	0.597574	15.0465			576.388	0.597574	15.0465		576.388	1.1551
	0.603818	15.0413			576.691	0.603818	15.0413		576.691	1.15365
	0.607125	15.0395			577.015	0.607125	15.0395		577.015	1.15282
	0.609326	15.0217			577.338	0.609326	15.0217		577.338	1.15321
	0.609806	14.9855			577.662	0.609806	14.9855		577.662	1.15513
	0.610225	14.9511			577.986	0.610225	14.9511		577.986	1.15696
	0.612482	14.9257			578.293	0.612482	14.9257		578.293	1.15777
	0.615767	14.9027			578.599	0.615767	14.9027		578.599	1.15814
	0.61936	14.8923			578.906	0.61936	14.8923		578.906	1.15773
	0.622839	14.8907			579.212	0.622839	14.8907		579.212	1.15684
	0.626351	14.8634			579.639	0.626351	14.8634		579.639	1.15741
	0.628392	14.8312			580.065	0.628392	14.8312		580.065	1.15866
	0.630174	14.8241			580.492	0.630174	14.8241		580.492	1.15856
	0.632832	14.8229			580.919	0.632832	14.8229		580.919	1.15788
	0.638113	14.8038			581.29	0.638113	14.8038		581.29	1.15748
	0.640582	14.7822			581.661	0.640582	14.7822		581.661	1.15802
	0.63728	14.7646			582.032	0.63728	14.7646		582.032	1.15994
	0.636037	14.7536			582.403	0.636037	14.7536		582.403	1.16091
	0.638112	14.752			582.727	0.638112	14.752		582.727	1.16042
	0.64039	14.7418			583.051	0.64039	14.7418		583.051	1.16036
	0.645742	14.7141			583.376	0.645742	14.7141		583.376	1.16042
	0.65095	14.6866			583.7	0.65095	14.6866		583.7	1.16052
	0.653186	14.6753			584.08	0.653186	14.6753		584.08	1.16054
	0.655518	14.6622			584.459	0.655518	14.6622		584.459	1.16063
	0.658914	14.6401			584.839	0.658914	14.6401		584.839	1.16092
	0.662493	14.6208			585.219	0.662493	14.6208		585.219	1.16102
	0.666646	14.608			585.681	0.666646	14.608		585.681	1.16058
	0.670733	14.5926			586.142	0.670733	14.5926		586.142	1.1603
	0.673814	14.578			586.604	0.673814	14.578		586.604	1.16027
	0.676255	14.5724			587.066	0.676255	14.5724		587.066	1.1599
	0.676861	14.5433			587.608	0.676861	14.5433		587.608	1.16138
	0.678712	14.5011			588.149	0.678712	14.5011		588.149	1.16325
	0.685147	14.4865			588.691	0.685147	14.4865		588.691	1.16227
	0.691837	14.4899			589.233	0.691837	14.4899		589.233	1.1602
	0.695762	14.4859			589.675	0.695762	14.4859		589.675	1.15933
	0.699175	14.4829			590.117	0.699175	14.4829		590.117	1.15854
	0.700985	14.481			590.559	0.700985	14.481		590.559	1.15814
	0.704095	14.4729			591.001	0.704095	14.4729		591.001	1.15773
	0.71231	14.4549			591.521	0.71231	14.4549		591.521	1.15644
	0.716898	14.4576			592.041	0.716898	14.4576		592.041	1.15501
	0.715121	14.4814			592.56	0.715121	14.4814		592.56	1.15415
	0.713768	14.4885			593.08	0.713768	14.4885		593.08	1.15413
	0.718636	14.4761			593.6	0.718636	14.4761		593.6	1.15347
	0.723139	14.4672			594.12	0.723139	14.4672		594.12	1.15271
	0.725574	14.4477			594.639	0.725574	14.4477		594.639	1.15313
	0.728151	14.4233			595.159	0.728151	14.4233		595.159	1.15379
	0.72931	14.3976			595.627	0.72931	14.3976		595.627	1.15493
	0.72969	14.3764			596.095	0.72969	14.3764		596.095	1.15602
	0.733257	14.3724			596.562	0.733257	14.3724		596.562	1.15524
	0.739767	14.3747			597.03	0.739767	14.3747		597.03	1.15329
	0.74362	14.3662			597.473	0.74362	14.3662		597.473	1.15269
	0.744771	14.3519			597.917	0.744771	14.3519		597.917	1.15318
	0.745697	14.3365			598.36	0.745697	14.3365		598.36	1.15379
	0.747037	14.3245			598.803	0.747037	14.3245		598.803	1.15409
	0.750227	14.3079			599.201	0.750227	14.3079		599.201	1.15414
	0.753017	14.2973			599.599	0.753017	14.2973		599.599	1.15396
	0.753007	14.3028			599.996	0.753007	14.3028		599.996	1.15365
	0.753495	14.3007			600.394	0.753495	14.3007		600.394	1.15363
	0.757742	14.2851			600.789	0.757742	14.2851		600.789	1.15333
	0.76139	14.2716			601.183	0.76139	14.2716		601.183	1.15307
	0.763199	14.251			601.578	0.763199	14.251		601.578	1.15372
	0.765519	14.2223			601.973	0.765519	14.2223		601.973	1.1547
	0.769353	14.1891			602.424	0.769353	14.1891		602.424	1.15551
	0.768634	14.1696			602.874	0.768634	14.1696		602.874	1.15681
	0.763933	14.1659			603.325	0.763933	14.1659		603.325	1.15834
	0.761567	14.1658			603.776	0.761567	14.1658		603.776	1.15901
	0.765829	14.1394			604.269	0.765829	14.1394		604.269	1.15931
	0.768622	14.1111			604.763	0.768622	14.1111		604.763	1.16013
	0.768414	14.1038			605.256	0.768414	14.1038		605.256	1.1606
	0.77135	14.095			605.749	0.77135	14.095		605.749	1.16028
	0.773617	14.0851			605.975	0.773617	14.0851		605.975	1.1602
	0.774431	14.0812			606.2	0.774431	14.0812		606.2	1.1602
	0.775308	14.0799			606.426	0.775308	14.0799		606.426	1.16002
	0.776221	14.0739			606.652	0.776221	14.0739		606.652	1.16011
	0.775476	14.0702			606.878	0.775476	14.0702		606.878	1.16052
	0.776429	14.0755			607.104	0.776429	14.0755		607.104	1.15996
	0.780891	14.0813			607.33	0.780891	14.0813		607.33	1.15838
	0.784564	14.0832			607.556	0.784564	14.0832		607.556	1.15724
	0.785137	14.081			607.778	0.785137	14.081		607.778	1.15721
	0.78738	14.0669			608	0.78738	14.0669		608	1.15737
	0.791246	14.0423			608.222	0.791246	14.0423		608.222	1.15768
	0.794332	14.026			608.445	0.794332	14.026		608.445	1.15774
	0.795419	14.0228			608.699	0.795419	14.0228		608.699	1.15762
	0.795766	14.0062			608.953	0.795766	14.0062		608.953	1.15846
	0.795885	13.9761			609.207	0.795885	13.9761		609.207	1.16014
	0.796825	13.954			609.461	0.796825	13.954		609.461	1.16112
	0.797084	13.9512			609.687	0.797084	13.9512		609.687	1.16121
	0.799069	13.9406			609.912	0.799069	13.9406		609.912	1.16125
	0.804768	13.9189			610.138	0.804768	13.9189		610.138	1.16088
	0.809886	13.9032			610.364	0.809886	13.9032		610.364	1.16034
	0.811723	13.8925			610.617	0.811723	13.8925		610.617	1.16043
	0.813263	13.8879			610.871	0.813263	13.8879		610.871	1.16026
	0.814749	13.8999			611.124	0.814749	13.8999		611.124	1.15916
	0.81648	13.9074			611.378	0.81648	13.9074		611.378	1.15825
	0.818065	13.9053			611.609	0.818065	13.9053		611.609	1.15793
	0.819959	13.9066			611.84	0.819959	13.9066		611.84	1.15732
	0.822601	13.9035			612.071	0.822601	13.9035		612.071	1.15675
	0.82558	13.8968			612.301	0.82558	13.8968		612.301	1.1563
	0.828526	13.8912			612.521	0.828526	13.8912		612.521	1.15579
	0.831387	13.8817			612.74	0.831387	13.8817		612.74	1.15553
	0.833615	13.8678			612.959	0.833615	13.8678		612.959	1.15569
	0.835259	13.8577			613.178	0.835259	13.8577		613.178	1.1558
	0.836339	13.8418			613.43	0.836339	13.8418		613.43	1.1564
	0.83751	13.8207			613.682	0.83751	13.8207		613.682	1.15727
	0.839759	13.8083			613.934	0.839759	13.8083		613.934	1.15734
	0.842536	13.7978			614.186	0.842536	13.7978		614.186	1.15715
	0.844191	13.7872			614.453	0.844191	13.7872		614.453	1.15729
	0.844735	13.7867			614.719	0.844735	13.7867		614.719	1.15716
	0.84547	13.7895			614.986	0.84547	13.7895		614.986	1.1568
	0.847798	13.7882			615.253	0.847798	13.7882		615.253	1.15622
	0.851834	13.7889			615.542	0.851834	13.7889		615.542	1.15505
	0.853464	13.796			615.832	0.853464	13.796		615.832	1.15419
	0.852051	13.7993			616.122	0.852051	13.7993		616.122	1.1544
	0.851347	13.7919			616.411	0.851347	13.7919		616.411	1.15502
	0.8557	13.7813			616.749	0.8557	13.7813		616.749	1.1544
	0.858842	13.7602			617.087	0.858842	13.7602		617.087	1.15471
	0.858044	13.7196			617.425	0.858044	13.7196		617.425	1.15724
	0.857422	13.6839			617.763	0.857422	13.6839		617.763	1.15943
	0.861991	13.6741			618.061	0.861991	13.6741		618.061	1.15871
	0.865781	13.6738			618.359	0.865781	13.6738		618.359	1.15766
	0.866137	13.6778			618.656	0.866137	13.6778		618.656	1.15734
	0.867716	13.6727			618.954	0.867716	13.6727		618.954	1.15718
	0.873447	13.6605			619.246	0.873447	13.6605		619.246	1.15626
	0.878	13.659			619.538	0.878	13.659		619.538	1.15507
	0.880517	13.6659			619.83	0.880517	13.6659		619.83	1.15398
	0.882409	13.6691			620.122	0.882409	13.6691		620.122	1.15326
	0.886003	13.6585			620.48	0.886003	13.6585		620.48	1.15286
	0.888856	13.6504			620.838	0.888856	13.6504		620.838	1.15252
	0.890178	13.6513			621.196	0.890178	13.6513		621.196	1.15209
	0.891141	13.6552			621.554	0.891141	13.6552		621.554	1.1516
	0.893188	13.6626			622.068	0.893188	13.6626		622.068	1.15061
	0.894753	13.6566			622.582	0.894753	13.6566		622.582	1.15051
	0.896503	13.6234			623.097	0.896503	13.6234		623.097	1.1519
	0.899575	13.5852			623.611	0.899575	13.5852		623.611	1.1532
	0.905851	13.5731			624.113	0.905851	13.5731		624.113	1.15213
	0.913113	13.5738			624.615	0.913113	13.5738		624.615	1.15005
	0.918455	13.5759			625.118	0.918455	13.5759		625.118	1.14844
	0.921696	13.572			625.62	0.921696	13.572		625.62	1.14775
	0.923268	13.5823			626.11	0.923268	13.5823		626.11	1.14672
	0.927077	13.5803			626.6	0.927077	13.5803		626.6	1.14577
	0.934746	13.5412			627.09	0.934746	13.5412		627.09	1.14583
	0.94091	13.5053			627.58	0.94091	13.5053		627.58	1.14614
	0.942351	13.5001			628.052	0.942351	13.5001		628.052	1.14603
	0.946199	13.4921			628.524	0.946199	13.4921		628.524	1.14541
	0.95334	13.4835			628.996	0.95334	13.4835		628.996	1.14389
	0.95956	13.4834			629.468	0.95956	13.4834		629.468	1.14215
	0.96178	13.4958			629.961	0.96178	13.4958		629.961	1.14083
	0.964742	13.5146			630.453	0.964742	13.5146		630.453	1.13893
	0.969888	13.5346			630.945	0.969888	13.5346		630.945	1.13636
	0.975116	13.5428			631.438	0.975116	13.5428		631.438	1.13443
	0.978721	13.5344			631.778	0.978721	13.5344		631.778	1.13389
	0.98152	13.5253			632.118	0.98152	13.5253		632.118	1.13362
	0.981825	13.5223			632.458	0.981825	13.5223		632.458	1.13371
	0.981559	13.5197			632.798	0.981559	13.5197		632.798	1.13393
	0.98411	13.5177			633.138	0.98411	13.5177		633.138	1.13333
	0.986588	13.5198			633.478	0.986588	13.5198		633.478	1.13251
	0.987486	13.519			633.818	0.987486	13.519		633.818	1.13231
	0.989671	13.5111			634.158	0.989671	13.5111		634.158	1.13214
	0.99184	13.5109			634.46	0.99184	13.5109		634.46	1.13154
	0.993269	13.5183			634.761	0.993269	13.5183		634.761	1.13073
	0.996408	13.522			635.062	0.996408	13.522		635.062	1.12963
	0.999836	13.5232			635.364	0.999836	13.5232		635.364	1.12861
	1.00165	13.5336			635.71	1.00165	13.5336		635.71	1.12751
	1.00295	13.5503			636.055	1.00295	13.5503		636.055	1.1262
	1.00434	13.5643			636.401	1.00434	13.5643		636.401	1.12501
	1.0057	13.5692			636.747	1.0057	13.5692		636.747	1.12436
	1.0082	13.572			637.277	1.0082	13.572		637.277	1.1235
	1.01567	13.584			637.808	1.01567	13.584		637.808	1.12072
	1.02763	13.603			638.339	1.02763	13.603		638.339	1.11629
	1.03601	13.6248			638.869	1.03601	13.6248		638.869	1.11271
	1.03979	13.6534			639.431	1.03979	13.6534		639.431	1.11003
	1.04131	13.6671			639.993	1.04131	13.6671		639.993	1.10882
	1.03845	13.6516			640.555	1.03845	13.6516		640.555	1.1105
	1.03738	13.628			641.118	1.03738	13.628		641.118	1.11214
	1.04146	13.6147			641.599	1.04146	13.6147		641.599	1.11175
	1.04613	13.5935			642.081	1.04613	13.5935		642.081	1.11164
	1.05069	13.5722			642.563	1.05069	13.5722		642.563	1.11157
	1.05503	13.5718			643.045	1.05503	13.5718		643.045	1.11038
	1.05819	13.6026			643.549	1.05819	13.6026		643.549	1.10775
	1.06159	13.6371			644.054	1.06159	13.6371		644.054	1.10484
	1.0665	13.6614			644.558	1.0665	13.6614		644.558	1.10208
	1.0699	13.6736			645.063	1.0699	13.6736		645.063	1.10044
	1.07127	13.6965			645.628	1.07127	13.6965		645.628	1.09876
	1.0737	13.7218			646.193	1.0737	13.7218		646.193	1.09664
	1.07666	13.7369			646.758	1.07666	13.7369		646.758	1.09496
	1.07975	13.7616			647.323	1.07975	13.7616		647.323	1.0927
	1.08363	13.7681			647.928	1.08363	13.7681		647.928	1.09124
	1.08539	13.7625			648.533	1.08539	13.7625		648.533	1.09107
	1.08378	13.7915			649.138	1.08378	13.7915		649.138	1.08987
	1.08255	13.8253			649.743	1.08255	13.8253		649.743	1.0883
	1.08183	13.8317			650.195	1.08183	13.8317		650.195	1.08814
	1.0818	13.8401			650.648	1.0818	13.8401		650.648	1.08767
	1.08488	13.8493			651.1	1.08488	13.8493		651.1	1.08629
	1.08791	13.8581			651.552	1.08791	13.8581		651.552	1.08494
	1.09127	13.8589			652.005	1.09127	13.8589		652.005	1.08395
	1.09416	13.8739			652.457	1.09416	13.8739		652.457	1.0823
	1.09297	13.9131			652.909	1.09297	13.9131		652.909	1.08041
	1.09151	13.9424			653.362	1.09151	13.9424		653.362	1.07916
	1.09314	13.9548			653.784	1.09314	13.9548		653.784	1.078
	1.09415	13.9687			654.206	1.09415	13.9687		654.206	1.07693
	1.09421	13.9733			654.628	1.09421	13.9733		654.628	1.07665
	1.09467	13.9813			655.05	1.09467	13.9813		655.05	1.07607
	1.09769	14.0073			655.487	1.09769	14.0073		655.487	1.07375
	1.09956	14.0466			655.924	1.09956	14.0466		655.924	1.071
	1.0984	14.0908			656.36	1.0984	14.0908		656.36	1.06882
	1.09807	14.1135			656.797	1.09807	14.1135		656.797	1.06763
	1.09769	14.1186			657.291	1.09769	14.1186		657.291	1.06745
	1.09775	14.1388			657.785	1.09775	14.1388		657.785	1.06628
	1.10278	14.1688			658.278	1.10278	14.1688		658.278	1.06317
	1.10836	14.192			658.772	1.10836	14.192		658.772	1.06029
	1.10717	14.2096			659.21	1.10717	14.2096		659.21	1.05963
	1.10637	14.2236			659.647	1.10637	14.2236		659.647	1.05906
	1.11028	14.2271			660.085	1.11028	14.2271		660.085	1.05777
	1.11574	14.2411			660.522	1.11574	14.2411		660.522	1.05544
	1.11443	14.2871			660.998	1.11443	14.2871		660.998	1.05321
	1.11399	14.3229			661.473	1.11399	14.3229		661.473	1.0513
	1.12022	14.3345			661.949	1.12022	14.3345		661.949	1.0489
	1.12521	14.3486			662.425	1.12521	14.3486		662.425	1.0467
	1.12661	14.3654			662.878	1.12661	14.3654		662.878	1.04536
	1.12665	14.3893			663.33	1.12665	14.3893		663.33	1.04399
	1.12182	14.4381			663.783	1.12182	14.4381		663.783	1.04258
	1.11863	14.4765			664.236	1.11863	14.4765		664.236	1.0413
	1.12034	14.4957			664.691	1.12034	14.4957		664.691	1.03973
	1.11927	14.5264			665.145	1.11927	14.5264		665.145	1.0383
	1.11548	14.5555			665.6	1.11548	14.5555		665.6	1.03771
	1.11238	14.5735			666.055	1.11238	14.5735		666.055	1.03756
	1.11526	14.5941			666.593	1.11526	14.5941		666.593	1.03558
	1.1204	14.631			667.131	1.1204	14.631		667.131	1.03205
	1.12277	14.6766			667.67	1.12277	14.6766		667.67	1.02881
	1.1214	14.7152			668.208	1.1214	14.7152		668.208	1.027
	1.11837	14.7257			669.002	1.11837	14.7257		669.002	1.02726
	1.11652	14.7353			669.797	1.11652	14.7353		669.797	1.02724
	1.11613	14.7807			670.591	1.11613	14.7807		670.591	1.02477
	1.11832	14.827			671.386	1.11832	14.827		671.386	1.02153
	1.12004	14.8404			672.141	1.12004	14.8404		672.141	1.02029
	1.12127	14.8405			672.896	1.12127	14.8405		672.896	1.01994
	1.1237	14.8325			673.651	1.1237	14.8325		673.651	1.01972
	1.12375	14.8435			674.407	1.12375	14.8435		674.407	1.01908
	1.12526	14.8834			674.993	1.12526	14.8834		674.993	1.01639
	1.12628	14.9354			675.58	1.12628	14.9354		675.58	1.01317
	1.12164	14.9853			676.167	1.12164	14.9853		676.167	1.01164
	1.1177	15.0273			676.754	1.1177	15.0273		676.754	1.01036
	1.11944	15.0794			677.34	1.11944	15.0794		677.34	1.00692
	1.12305	15.1041			677.927	1.12305	15.1041		677.927	1.00451
	1.12814	15.0834			678.514	1.12814	15.0834		678.514	1.00426
	1.13139	15.0866			679.101	1.13139	15.0866		679.101	1.00316
	1.13124	15.1087			679.618	1.13124	15.1087		679.618	1.00196
	1.13192	15.1433			680.135	1.13192	15.1433		680.135	0.999803
	1.13404	15.2274			680.652	1.13404	15.2274		680.652	0.994444
	1.13506	15.2981			681.169	1.13506	15.2981		681.169	0.990157
	1.13414	15.3066			681.64	1.13414	15.3066		681.64	0.98993
	1.13637	15.3289			682.111	1.13637	15.3289		682.111	0.988042
	1.14176	15.3784			682.582	1.14176	15.3784		682.582	0.98373
	1.1447	15.4271			683.053	1.1447	15.4271		683.053	0.980148
	1.14332	15.4362			683.445	1.14332	15.4362		683.445	0.980018
	1.1415	15.4553			683.838	1.1415	15.4553		683.838	0.979444
	1.13951	15.5038			684.231	1.13951	15.5038		684.231	0.977256
	1.13843	15.5481			684.623	1.13843	15.5481		684.623	0.975052
	1.13874	15.5713			685.035	1.13874	15.5713		685.035	0.973647
	1.13849	15.6029			685.447	1.13849	15.6029		685.447	0.971931
	1.1367	15.6358			685.858	1.1367	15.6358		685.858	0.970569
	1.13357	15.6569			686.27	1.13357	15.6569		686.27	0.970247
	1.13805	15.6798			686.884	1.13805	15.6798		686.884	0.967695
	1.14029	15.7031			687.498	1.14029	15.7031		687.498	0.965751
	1.12845	15.7187			688.112	1.12845	15.7187		688.112	0.968185
	1.1178	15.7434			688.726	1.1178	15.7434		688.726	0.969775
	1.11607	15.7761			689.222	1.11607	15.7761		689.222	0.968405
	1.11389	15.8218			689.719	1.11389	15.8218		689.719	0.966429
	1.11526	15.881			690.215	1.11526	15.881		690.215	0.962689
	1.11761	15.9288			690.711	1.11761	15.9288		690.711	0.959326
	1.11492	15.9557			691.314	1.11492	15.9557		691.314	0.958555
	1.11229	15.9763			691.916	1.11229	15.9763		691.916	0.958121
	1.11368	15.9962			692.518	1.11368	15.9962		692.518	0.956606
	1.11571	16.0166			693.121	1.11571	16.0166		693.121	0.954884
	1.11515	16.0585			693.635	1.11515	16.0585		693.635	0.952666
	1.11266	16.119			694.148	1.11266	16.119		694.148	0.949939
	1.10801	16.1692			694.662	1.10801	16.1692		694.662	0.948398
	1.10436	16.2043			695.176	1.10436	16.2043		695.176	0.947432
	1.10481	16.2383			695.738	1.10481	16.2383		695.738	0.94538
	1.10534	16.286			696.3	1.10534	16.286		696.3	0.942531
	1.10373	16.3467			696.862	1.10373	16.3467		696.862	0.939544
	1.10191	16.3876			697.424	1.10191	16.3876		697.424	0.937737
	1.0985	16.4234			697.952	1.0985	16.4234		697.952	0.936667
	1.09621	16.4695			698.48	1.09621	16.4695		698.48	0.934697
	1.09932	16.4999			699.008	1.09932	16.4999		699.008	0.932102
	1.10285	16.5311			699.536	1.10285	16.5311		699.536	0.929345
	1.10506	16.5802			700.161	1.10506	16.5802		700.161	0.925946
	1.10694	16.6208			700.786	1.10694	16.6208		700.786	0.923118
	1.10526	16.6597			701.411	1.10526	16.6597		701.411	0.921387
	1.10336	16.6985			702.036	1.10336	16.6985		702.036	0.919719
	1.10204	16.7307			702.579	1.10204	16.7307		702.579	0.918265
	1.10179	16.7558			703.121	1.10179	16.7558		703.121	0.916913
	1.10453	16.7757			703.664	1.10453	16.7757		703.664	0.91502
	1.10489	16.8046			704.207	1.10489	16.8046		704.207	0.913283
	1.10334	16.8287			704.623	1.10334	16.8287		704.623	0.912348
	1.10335	16.867			705.039	1.10335	16.867		705.039	0.910181
	1.10274	16.9286			705.456	1.10274	16.9286		705.456	0.906862
	1.10093	16.9766			705.872	1.10093	16.9766		705.872	0.904648
	1.09708	17.0068			706.289	1.09708	17.0068		706.289	0.904016
	1.09407	17.0476			706.705	1.09407	17.0476		706.705	0.902549
	1.09398	17.0849			707.122	1.09398	17.0849		707.122	0.90046
	1.09358	17.1154			707.538	1.09358	17.1154		707.538	0.898851
	1.08995	17.1598			708.03	1.08995	17.1598		708.03	0.897352
	1.08637	17.1971			708.521	1.08637	17.1971		708.521	0.896241
	1.08265	17.2146			709.013	1.08265	17.2146		709.013	0.896295
	1.07784	17.2392			709.505	1.07784	17.2392		709.505	0.896247
	1.07173	17.2656			709.965	1.07173	17.2656		709.965	0.896467
	1.06965	17.296			710.425	1.06965	17.296		710.425	0.895323
	1.07337	17.3543			710.885	1.07337	17.3543		710.885	0.890982
	1.07645	17.4157			711.344	1.07645	17.4157		711.344	0.886643
	1.07504	17.4482			711.753	1.07504	17.4482		711.753	0.885194
	1.07696	17.4717			712.161	1.07696	17.4717		712.161	0.883324
	1.08267	17.4892			712.57	1.08267	17.4892		712.57	0.880736
	1.08604	17.5043			712.978	1.08604	17.5043		712.978	0.878932
	1.08612	17.537			713.452	1.08612	17.537		713.452	0.877062
	1.08561	17.5748			713.925	1.08561	17.5748		713.925	0.875059
	1.08197	17.6019			714.399	1.08197	17.6019		714.399	0.874547
	1.07758	17.629			714.872	1.07758	17.629		714.872	0.874238
	1.07507	17.6775			715.386	1.07507	17.6775		715.386	0.872198
	1.07448	17.7399			715.9	1.07448	17.7399		715.9	0.868826
	1.07566	17.8064			716.413	1.07566	17.8064		716.413	0.864731
	1.07608	17.8569			716.927	1.07608	17.8569		716.927	0.861754
	1.06956	17.9108			717.769	1.06956	17.9108		717.769	0.86053
	1.06391	17.9705			718.612	1.06391	17.9705		718.612	0.858732
	1.06385	18.0384			719.455	1.06385	18.0384		719.455	0.854901
	1.06157	18.1059			720.298	1.06157	18.1059		720.298	0.851714
	1.05377	18.1292			720.932	1.05377	18.1292		720.932	0.852586
	1.04957	18.1638			721.566	1.04957	18.1638		721.566	0.851801
	1.05067	18.2404			722.2	1.05067	18.2404		722.2	0.847155
	1.05002	18.3146			722.834	1.05002	18.3146		722.834	0.843135
	1.04858	18.3599			723.468	1.04858	18.3599		723.468	0.840973
	1.04591	18.4366			724.102	1.04591	18.4366		724.102	0.837376
	1.03601	18.5432			724.736	1.03601	18.5432		724.736	0.834114
	1.02565	18.6373			725.37	1.02565	18.6373		725.37	0.831685
	1.0173	18.6848			725.989	1.0173	18.6848		725.989	0.831337
	1.00803	18.7257			726.608	1.00803	18.7257		726.608	0.831623
	1.00218	18.7758			727.227	1.00218	18.7758		727.227	0.830423
	0.998353	18.8273			727.846	0.998353	18.8273		727.846	0.828578
	0.993347	18.8685			728.451	0.993347	18.8685		728.451	0.82765
	0.987999	18.9074			729.056	0.987999	18.9074		729.056	0.826944
	0.982297	18.9482			729.661	0.982297	18.9482		729.661	0.826232
	0.975336	18.9988			730.266	0.975336	18.9988		730.266	0.825317
	0.960468	19.0516			731.008	0.960468	19.0516		731.008	0.826497
	0.947959	19.0945			731.75	0.947959	19.0945		731.75	0.827571
	0.945307	19.1484			732.491	0.945307	19.1484		732.491	0.825264
	0.945598	19.2023			733.233	0.945598	19.2023		733.233	0.82213
	0.941092	19.2505			733.924	0.941092	19.2505		733.924	0.820662
	0.935903	19.3048			734.615	0.935903	19.3048		734.615	0.819039
	0.930071	19.3553			735.306	0.930071	19.3553		735.306	0.817817
	0.922474	19.4011			735.998	0.922474	19.4011		735.998	0.817348
	0.918413	19.4959			736.846	0.918413	19.4959		736.846	0.813121
	0.913486	19.5965			737.694	0.913486	19.5965		737.694	0.8088
	0.899707	19.6538			738.542	0.899707	19.6538		738.542	0.809419
	0.88881	19.6952			739.39	0.88881	19.6952		739.39	0.81013
	0.884365	19.7543			740.253	0.884365	19.7543		740.253	0.808027
	0.875235	19.8093			741.116	0.875235	19.8093		741.116	0.807474
	0.864475	19.8616			741.978	0.864475	19.8616		741.978	0.807529
	0.853298	19.9079			742.841	0.853298	19.9079		742.841	0.808036
	0.842061	19.9645			743.843	0.842061	19.9645		743.843	0.807984
	0.833642	20.0336			744.845	0.833642	20.0336		744.845	0.806429
	0.825843	20.1125			745.847	0.825843	20.1125		745.847	0.804146
	0.816086	20.2048			746.849	0.816086	20.2048		746.849	0.801654
	0.807839	20.2828			747.637	0.807839	20.2828		747.637	0.799546
	0.798565	20.3429			748.424	0.798565	20.3429		748.424	0.798746
	0.787476	20.38			749.212	0.787476	20.38		749.212	0.79975
	0.778556	20.4112			750	0.778556	20.4112		750	0.800484

## Sheet: Fig.4B
Fig.4B Left panel	Time (s)	Blue line	Light blue line	Red line	Light red line		Fig.4B Right panel	Time (s)	Blue line	Light blue line	Red line	Light red line
	0	1.34117	1.82518	1.14811	1.11465			0	1.38021	1.31829	1.49277	1.22915
	5	1.31187	1.80379	1.13568	1.10375			5	1.40972	1.2744	1.51458	1.24613
	10	1.28194	1.77768	1.12301	1.09216			10	1.43761	1.22943	1.5337	1.26188
	15	1.2512	1.74721	1.11008	1.07999			15	1.46378	1.18334	1.54982	1.27634
	20	1.21904	1.71313	1.09663	1.06731			20	1.48826	1.13568	1.56235	1.28952
	25	1.18597	1.67528	1.08297	1.05423			25	1.51075	1.08705	1.57153	1.30128
	30	1.15248	1.6336	1.06938	1.04089			30	1.53095	1.03805	1.57763	1.31151
	35	1.11865	1.58831	1.05595	1.02739			35	1.54872	0.98888	1.5806	1.32014
	40	1.08435	1.53988	1.04267	1.01384			40	1.56398	0.939557	1.58027	1.32714
	45	1.04977	1.48853	1.02966	1.00036			45	1.57657	0.890382	1.57671	1.33247
	50	1.01524	1.43436	1.01714	0.987079			50	1.58631	0.841807	1.57014	1.33604
	55	0.98096	1.37765	1.00522	0.974101			55	1.59305	0.794136	1.56067	1.33783
	60	0.946974	1.31875	0.993956	0.961543			60	1.59674	0.747543	1.54832	1.33781
	65	0.913237	1.25813	0.983353	0.94951			65	1.59734	0.702105	1.53307	1.336
	70	0.879962	1.19607	0.973531	0.938112			70	1.59477	0.658134	1.5151	1.33237
	75	0.847529	1.13272	0.964689	0.927458			75	1.58891	0.6161	1.49473	1.32691
	80	0.816162	1.06835	0.956947	0.917647			80	1.57971	0.576316	1.47218	1.31962
	85	0.785924	1.00338	0.95033	0.90877			85	1.56716	0.538934	1.44757	1.31052
	90	0.756711	0.938333	0.94478	0.90091			90	1.55138	0.503941	1.4209	1.29968
	95	0.728282	0.87385	0.940158	0.894141			95	1.53249	0.471184	1.39209	1.28721
	100	0.701042	0.810065	0.936645	0.888537			100	1.51047	0.441112	1.36157	1.2731
	105	0.675704	0.746883	0.934566	0.884166			105	1.48521	0.414454	1.32996	1.25736
	110	0.652548	0.684521	0.934025	0.881082			110	1.45675	0.391523	1.2976	1.24001
	115	0.631418	0.623516	0.934901	0.879327			115	1.42529	0.372203	1.26453	1.22118
	120	0.611719	0.564725	0.936845	0.878933			120	1.39117	0.355953	1.23045	1.20107
	125	0.592899	0.508957	0.939524	0.879923			125	1.35474	0.342257	1.19514	1.17985
	130	0.576052	0.455749	0.943421	0.882312			130	1.31587	0.332152	1.15955	1.15749
	135	0.561964	0.404861	0.948857	0.8861			135	1.27454	0.32637	1.12442	1.13401
	140	0.550606	0.35664	0.955741	0.89128			140	1.23098	0.324856	1.08988	1.10952
	145	0.541142	0.31202	0.963576	0.897837			145	1.18568	0.326782	1.05554	1.0843
	150	0.532966	0.271737	0.971976	0.905746			150	1.13908	0.33152	1.02112	1.05857
	155	0.527183	0.235205	0.981398	0.914959			155	1.09111	0.34006	0.987606	1.0323
	160	0.524006	0.202483	0.991853	0.925421			160	1.04198	0.352534	0.955316	1.00562
	165	0.523171	0.173962	1.00311	0.937077			165	0.992046	0.368606	0.924242	0.978697
	170	0.524261	0.150113	1.01487	0.949859			170	0.941714	0.38779	0.894264	0.951753
	175	0.527618	0.130807	1.0272	0.963681			175	0.891175	0.410307	0.865792	0.924879
	180	0.533342	0.116066	1.04003	0.978452			180	0.840689	0.436142	0.839059	0.898208
	185	0.541336	0.106022	1.05323	0.994073			185	0.790577	0.465082	0.814155	0.871898
	190	0.551348	0.100896	1.06655	1.01044			190	0.741199	0.496763	0.791056	0.846133
	195	0.563377	0.100685	1.0799	1.02744			195	0.692841	0.531048	0.769903	0.821051
	200	0.577545	0.105258	1.09324	1.04495			200	0.645753	0.567913	0.750917	0.79677
	205	0.593839	0.114555	1.10645	1.06284			205	0.600214	0.6072	0.734218	0.773421
	210	0.61211	0.128586	1.11938	1.08097			210	0.556531	0.64862	0.719816	0.751155
	215	0.632077	0.147433	1.13179	1.09923			215	0.515037	0.691752	0.707621	0.730135
	220	0.653464	0.171144	1.14347	1.11746			220	0.476051	0.736182	0.697536	0.710517
	225	0.676533	0.199318	1.15445	1.13552			225	0.439732	0.781999	0.68983	0.692364
	230	0.70146	0.231591	1.16476	1.15326			230	0.406245	0.829212	0.6847	0.67574
	235	0.728158	0.267778	1.17427	1.17053			235	0.375814	0.877582	0.682147	0.660749
	240	0.756271	0.307876	1.18276	1.18719			240	0.348716	0.926618	0.681979	0.647525
	245	0.785179	0.352062	1.18989	1.20311			245	0.325282	0.97558	0.683803	0.63624
	250	0.814727	0.400129	1.19553	1.21817			250	0.305695	1.02417	0.687543	0.626978
	255	0.845404	0.451343	1.1999	1.23219			255	0.289935	1.07271	0.693555	0.619701
	260	0.877207	0.505339	1.20296	1.24504			260	0.278095	1.12106	0.701841	0.614442
	265	0.909746	0.56203	1.20452	1.2566			265	0.270357	1.16872	0.712133	0.611292
	270	0.942486	0.621428	1.20434	1.26677			270	0.266919	1.21505	0.724054	0.610355
	275	0.975614	0.682971	1.20251	1.27542			275	0.26775	1.26012	0.737706	0.611598
	280	1.00912	0.746229	1.19905	1.28244			280	0.272846	1.30381	0.753053	0.615008
	285	1.04282	0.810917	1.19391	1.28773			285	0.282235	1.34584	0.769921	0.620594
	290	1.07635	0.876863	1.18698	1.29122			290	0.295965	1.38579	0.788022	0.628382
	295	1.10956	0.943727	1.17825	1.29284			295	0.313999	1.42344	0.807202	0.638349
	300	1.14251	1.01101	1.1678	1.2925			300	0.336218	1.45878	0.827429	0.650425
	305	1.17511	1.07832	1.1557	1.29015			305	0.362515	1.49168	0.84858	0.664553
	310	1.20716	1.14536	1.14194	1.28576			310	0.392795	1.52191	0.870447	0.680684
	315	1.23833	1.21193	1.12649	1.27931			315	0.426981	1.54913	0.892731	0.698782
	320	1.26829	1.27783	1.10931	1.2708			320	0.464976	1.57303	0.915127	0.718803
	325	1.29721	1.34249	1.09062	1.2602			325	0.5065	1.59378	0.937671	0.740598
	330	1.32525	1.40537	1.07062	1.24753			330	0.551261	1.61152	0.960378	0.764015
	335	1.35231	1.4661	1.04943	1.2328			335	0.599024	1.6262	0.983099	0.788935
	340	1.37807	1.52455	1.02705	1.21606			340	0.649614	1.63756	1.00553	0.815277
	345	1.40195	1.58076	1.0034	1.19741			345	0.702912	1.64513	1.02719	0.842994
	350	1.42352	1.63468	0.978459	1.17694			350	0.758737	1.64859	1.04773	0.872006
	355	1.44347	1.68544	0.952719	1.15467			355	0.816551	1.64866	1.06751	0.902024
	360	1.46225	1.73237	0.926564	1.13068			360	0.875872	1.64584	1.08674	0.932795
	365	1.4797	1.77529	0.900117	1.10508			365	0.936401	1.64011	1.10525	0.964175
	370	1.49507	1.81446	0.873239	1.07804			370	0.998018	1.6309	1.12246	0.996121
	375	1.50738	1.85039	0.845685	1.04973			375	1.06067	1.61744	1.13766	1.02864
	380	1.51745	1.88221	0.818021	1.02027			380	1.12374	1.60065	1.15132	1.06138
	385	1.52585	1.90931	0.790696	0.98975			385	1.18666	1.58117	1.16376	1.09408
	390	1.53244	1.93161	0.763848	0.958356			390	1.24912	1.55908	1.17483	1.12655
	395	1.53652	1.9495	0.737349	0.926302			395	1.31098	1.53388	1.18402	1.15875
	400	1.53798	1.96294	0.711342	0.893773			400	1.37189	1.50568	1.19122	1.19053
	405	1.53733	1.97148	0.686235	0.860922			405	1.43135	1.4751	1.19673	1.2216
	410	1.53459	1.97506	0.66222	0.827941			410	1.489	1.44237	1.20053	1.25178
	415	1.52956	1.97382	0.639368	0.795039			415	1.54456	1.40749	1.20247	1.28095
	420	1.5221	1.96789	0.617773	0.762426			420	1.59775	1.37053	1.20243	1.30896
	425	1.51246	1.95712	0.597702	0.730288			425	1.64818	1.33192	1.20058	1.33561
	430	1.50075	1.94152	0.579346	0.698821			430	1.69552	1.29197	1.197	1.36073
	435	1.48699	1.9212	0.56283	0.66823			435	1.73948	1.25086	1.19167	1.38416
	440	1.47104	1.89642	0.548211	0.638722			440	1.77985	1.20868	1.18455	1.40581
	445	1.45291	1.86735	0.535573	0.610498			445	1.81641	1.1656	1.17563	1.42556
	450	1.43289	1.83399	0.525147	0.583733			450	1.84882	1.12208	1.16514	1.44322
	455	1.41122	1.79641	0.517107	0.558602			455	1.87684	1.07852	1.15326	1.45866
	460	1.38797	1.75482	0.511537	0.535285			460	1.90027	1.03514	1.14008	1.47177
	465	1.36307	1.70958	0.508436	0.513962			465	1.91901	0.992029	1.12557	1.48249
	470	1.33631	1.66117	0.507708	0.494814			470	1.93302	0.949127	1.10964	1.49081
	475	1.30777	1.60989	0.509388	0.477995			475	1.94221	0.906639	1.09237	1.49667
	480	1.27817	1.55556	0.513801	0.4636			480	1.94629	0.865353	1.07431	1.49988
	485	1.24793	1.49829	0.521112	0.451731			485	1.9451	0.825768	1.05577	1.50034
	490	1.21707	1.43844	0.531275	0.442509			490	1.93867	0.787997	1.03684	1.49806
	495	1.18524	1.37671	0.544032	0.436072			495	1.92715	0.751769	1.01731	1.4931
	500	1.15184	1.31399	0.55899	0.432565			500	1.91084	0.716573	0.996818	1.48563
	505	1.11756	1.2502	0.57638	0.432012			505	1.88961	0.683112	0.975899	1.47555
	510	1.08341	1.18508	0.596558	0.434395			510	1.86328	0.652333	0.955268	1.46271
	515	1.04964	1.11891	0.619511	0.439741			515	1.83195	0.624501	0.935158	1.44713
	520	1.01585	1.05244	0.644865	0.448119			520	1.79596	0.599209	0.915332	1.42899
	525	0.9813	0.986677	0.672072	0.459611			525	1.75577	0.575729	0.895333	1.40855
	530	0.946917	0.921414	0.701399	0.474135			530	1.71136	0.554894	0.875832	1.38572
	535	0.913255	0.856717	0.732913	0.491623			535	1.66283	0.537157	0.857238	1.36053
	540	0.880351	0.793013	0.766411	0.512039			540	1.61049	0.522473	0.839611	1.33312
	545	0.847907	0.730958	0.801506	0.535359			545	1.55477	0.510462	0.822777	1.30371
	550	0.816215	0.670775	0.838103	0.561489			550	1.49594	0.501289	0.806959	1.27239
	555	0.785652	0.612616	0.876136	0.590307			555	1.43427	0.49518	0.792429	1.23929
	560	0.756358	0.556783	0.915413	0.621699			560	1.37009	0.492127	0.779297	1.20455
	565	0.728303	0.503679	0.955652	0.655551			565	1.30384	0.491946	0.76755	1.16838
	570	0.701508	0.453647	0.99659	0.691731			570	1.23593	0.494493	0.757205	1.13098
	575	0.67629	0.406805	1.03811	0.730059			575	1.16669	0.499887	0.748475	1.0925
	580	0.652866	0.363317	1.08004	0.770349			580	1.0965	0.508148	0.741497	1.05311
	585	0.631323	0.323412	1.12214	0.812419			585	1.02578	0.519159	0.736314	1.01303
	590	0.611614	0.28738	1.16411	0.856088			590	0.954995	0.532676	0.732874	0.972471
	595	0.593591	0.255555	1.20561	0.901175			595	0.884628	0.548352	0.73105	0.93171
	600	0.577502	0.227967	1.24648	0.947443			600	0.815047	0.566207	0.730977	0.890919
	605	0.563762	0.204499	1.28666	0.994622			605	0.746569	0.586412	0.732896	0.850242
	610	0.552541	0.185173	1.32598	1.04247			610	0.679572	0.608909	0.736876	0.809868
	615	0.543753	0.17016	1.36413	1.09075			615	0.614494	0.6334	0.742812	0.77004
	620	0.537058	0.159774	1.40072	1.13927			620	0.551839	0.659348	0.750422	0.731049
	625	0.531993	0.154386	1.43527	1.18783			625	0.492131	0.6861	0.759337	0.693212
	630	0.529081	0.153641	1.46784	1.23613			630	0.435575	0.71394	0.769845	0.656622
	635	0.529064	0.15699	1.49857	1.28382			635	0.382297	0.743358	0.782374	0.621321
	640	0.532071	0.16429	1.52736	1.33062			640	0.332577	0.774275	0.796939	0.587471
	645	0.537606	0.175811	1.55378	1.37635			645	0.286859	0.806034	0.813137	0.555361
	650	0.544605	0.1922	1.57714	1.42087			650	0.24573	0.83745	0.830183	0.525391
	655	0.553312	0.213138	1.59743	1.46391			655	0.209352	0.868585	0.848164	0.497668
	660	0.56464	0.237801	1.61498	1.5051			660	0.17766	0.900133	0.867605	0.472136
	665	0.578659	0.265937	1.62974	1.54421			665	0.150805	0.932014	0.888473	0.448912
	670	0.594791	0.297735	1.64134	1.58106			670	0.129106	0.963549	0.910304	0.42824
	675	0.612375	0.333419	1.6494	1.6155			675	0.112868	0.994	0.932579	0.410364
	680	0.631961	0.372317	1.65417	1.64726			680	0.102	1.02378	0.955583	0.395251
	685	0.653604	0.414092	1.65565	1.67613			685	0.096523	1.05285	0.979273	0.382958
	690	0.677058	0.458604	1.65374	1.70193			690	0.0965134	1.08091	1.00341	0.373592
	695	0.701925	0.505807	1.64829	1.72454			695	0.10206	1.10753	1.02766	0.367275
	700	0.72826	0.555305	1.63938	1.74379			700	0.113078	1.13274	1.05198	0.364015
	705	0.756077	0.606721	1.62711	1.75951			705	0.12946	1.15652	1.07632	0.36381
	710	0.785234	0.659776	1.6115	1.77161			710	0.151112	1.17873	1.10052	0.366675
	715	0.815446	0.714287	1.59255	1.77999			715	0.17795	1.19915	1.12433	0.372639
	720	0.846385	0.770093	1.57026	1.78459			720	0.209876	1.2175	1.14748	0.381724
	725	0.878085	0.826761	1.54482	1.78535			725	0.246641	1.23386	1.16995	0.393854
	730	0.91059	0.883844	1.51642	1.78218			730	0.287963	1.24835	1.19172	0.408934
	735	0.943776	0.941021	1.48523	1.77507			735	0.333588	1.26094	1.21268	0.426893
	740	0.977347	0.99809	1.45133	1.76404			740	0.383289	1.27148	1.23259	0.447679
	745	1.01084	1.05498	1.41476	1.74914			745	0.436869	1.27965	1.25114	0.471263
	750	1.04382	1.11158	1.37558	1.73045			750	0.494098	1.28521	1.26802	0.497596
	755	1.0767	1.16721	1.33426	1.70797			755	0.554453	1.28867	1.28349	0.526428
	760	1.10972	1.22128	1.29119	1.68174			760	0.617438	1.29045	1.29772	0.557523
	765	1.14275	1.27351	1.24661	1.65185			765	0.682676	1.29059	1.31061	0.590732
	770	1.17519	1.32396	1.20057	1.61849			770	0.749917	1.28875	1.32181	0.62599
	775	1.20608	1.37295	1.15295	1.58191			775	0.819025	1.28424	1.3307	0.663308
	780	1.23537	1.42017	1.10405	1.54226			780	0.889556	1.27724	1.33728	0.702484
	785	1.26393	1.46467	1.0546	1.49961			785	0.960759	1.26878	1.34215	0.743091
	790	1.29193	1.50602	1.005	1.4541			790	1.03211	1.25923	1.34547	0.784861
	795	1.3188	1.54432	0.955339	1.40603			795	1.10331	1.24833	1.34695	0.82768
	800	1.34343	1.58012	0.905437	1.35574			800	1.17428	1.23527	1.34589	0.871572
	805	1.36608	1.61296	0.855755	1.30343			805	1.24444	1.22057	1.34255	0.916222
	810	1.38726	1.64226	0.80684	1.24929			810	1.31318	1.20492	1.33734	0.961269
	815	1.40684	1.66793	0.758951	1.19361			815	1.3801	1.18844	1.33024	1.00649
	820	1.42429	1.69015	0.712165	1.1367			820	1.44494	1.17089	1.32102	1.05177
	825	1.43949	1.70886	0.666721	1.07886			825	1.50731	1.15241	1.30968	1.09688
	830	1.45265	1.7238	0.623003	1.02037			830	1.56674	1.13341	1.29646	1.14153
	835	1.46374	1.7349	0.581271	0.96152			835	1.62286	1.1141	1.28145	1.18549
	840	1.47256	1.74223	0.541695	0.902626			840	1.67538	1.0945	1.26463	1.22857
	845	1.47892	1.74589	0.504411	0.84402			845	1.72404	1.07464	1.24597	1.27059
	850	1.48292	1.74581	0.469703	0.785988			850	1.76849	1.05481	1.22569	1.3113
	855	1.48469	1.74191	0.437824	0.728823			855	1.8084	1.03531	1.20395	1.35047
	860	1.48422	1.73424	0.408953	0.672823			860	1.84354	1.0163	1.18089	1.38789
	865	1.48141	1.72296	0.383194	0.618297			865	1.87372	0.99782	1.15655	1.42341
	870	1.47602	1.70835	0.360573	0.56556			870	1.89885	0.979799	1.13092	1.4569
	875	1.46811	1.69048	0.341218	0.514887			875	1.91876	0.962386	1.10414	1.48819
	880	1.4581	1.66924	0.325413	0.466505			880	1.93321	0.946075	1.07659	1.51702
	885	1.4462	1.64464	0.313325	0.420651			885	1.94204	0.931155	1.04855	1.54321
	890	1.43241	1.61689	0.304982	0.377576			890	1.94522	0.917673	1.02012	1.56664
	895	1.41649	1.58639	0.300274	0.337542			895	1.94284	0.90543	0.991264	1.58727
	900	1.39801	1.55372	0.298971	0.300822			900	1.9351	0.894015	0.961797	1.60512
	905	1.37726	1.51894	0.301164	0.267588			905	1.92196	0.883695	0.93201	1.62005
	910	1.35516	1.48168	0.307225	0.237916			910	1.90325	0.875317	0.9026	1.63179
	915	1.33209	1.44198	0.317247	0.21193			915	1.87899	0.869202	0.873912	1.64021
	920	1.30788	1.4003	0.331012	0.189803			920	1.84944	0.865083	0.845902	1.64534
	925	1.28173	1.35753	0.347997	0.171762			925	1.81508	0.862108	0.818134	1.64739
	930	1.25357	1.31407	0.367997	0.157925			930	1.7762	0.860089	0.790632	1.64638
	935	1.22462	1.26944	0.391405	0.148233			935	1.7327	0.86004	0.764238	1.64208
	940	1.19526	1.22371	0.4182	0.142703			940	1.68477	0.862179	0.739261	1.63445
	945	1.16531	1.1774	0.448057	0.141404			945	1.63283	0.866145	0.715618	1.6236
	950	1.13428	1.13121	0.480486	0.144424			950	1.57743	0.871265	0.693018	1.60977
	955	1.10281	1.08509	0.515533	0.151682			955	1.51875	0.877947	0.671906	1.5929
	960	1.0713	1.03911	0.553113	0.163105			960	1.45709	0.886349	0.652557	1.57303
	965	1.03987	0.993589	0.592975	0.178639			965	1.39287	0.896322	0.635037	1.55028
	970	1.00839	0.948952	0.634761	0.198235			970	1.32659	0.907511	0.619269	1.52483
	975	0.977134	0.905385	0.678275	0.221776			975	1.25863	0.919894	0.605401	1.49681
	980	0.946439	0.862998	0.723357	0.249111			980	1.18938	0.933528	0.593633	1.46632
	985	0.916501	0.821996	0.769767	0.280088			985	1.11926	0.948316	0.584055	1.43351
	990	0.887383	0.782657	0.817197	0.314559			990	1.04876	0.964032	0.576659	1.39859
	995	0.859044	0.745315	0.865287	0.352369			995	0.978387	0.980347	0.571362	1.36178
	1000	0.831723	0.710099	0.91381	0.393307			1000	0.908551	0.9972	0.568256	1.32326
	1005	0.80581	0.677018	0.962612	0.437121			1005	0.839636	1.01467	0.567525	1.28319
	1010	0.781526	0.646175	1.01146	0.483566			1010	0.772055	1.03267	0.569234	1.24174
	1015	0.758919	0.61777	1.06005	0.532415			1015	0.706263	1.05097	0.573326	1.19916
	1020	0.737862	0.5921	1.10799	0.583453			1020	0.642749	1.06917	0.579623	1.15574
	1025	0.718117	0.569516	1.15484	0.63647			1025	0.582019	1.08677	0.587864	1.11181
	1030	0.700134	0.549874	1.20051	0.691139			1030	0.524358	1.10394	0.598243	1.06751
	1035	0.68455	0.532874	1.24503	0.747091			1035	0.469972	1.12104	0.611068	1.02293
	1040	0.671575	0.518488	1.2882	0.804021			1040	0.419168	1.13802	0.626363	0.978282
	1045	0.660983	0.50696	1.32966	0.861682			1045	0.372354	1.15445	0.643861	0.933879
	1050	0.652114	0.498808	1.36882	0.919891			1050	0.330039	1.1695	0.663005	0.890137
	1055	0.644662	0.494281	1.4053	0.978404			1055	0.292595	1.18269	0.683468	0.847376
	1060	0.63968	0.49266	1.4394	1.03677			1060	0.25995	1.19486	0.705823	0.805564
	1065	0.63765	0.493593	1.47117	1.09462			1065	0.232171	1.2063	0.730268	0.764805
	1070	0.638355	0.49719	1.50033	1.1517			1070	0.209499	1.2167	0.756534	0.72537
	1075	0.64089	0.504013	1.52629	1.20785			1075	0.192347	1.22508	0.783896	0.687692
	1080	0.64519	0.514014	1.54888	1.26281			1080	0.180835	1.23132	0.812191	0.651978
	1085	0.651971	0.526581	1.56837	1.31618			1085	0.174805	1.23603	0.841775	0.618226
	1090	0.661246	0.541562	1.58467	1.36769			1090	0.174274	1.23919	0.872543	0.586596
	1095	0.672637	0.55906	1.59755	1.41713			1095	0.179342	1.24043	0.904128	0.557331
	1100	0.685842	0.579103	1.60684	1.46429			1100	0.190044	1.23951	0.936222	0.530635
	1105	0.701101	0.601319	1.61266	1.5089			1105	0.206212	1.23667	0.968883	0.506563
	1110	0.718392	0.625502	1.61501	1.55071			1110	0.227717	1.23197	1.002	0.485218
	1115	0.737521	0.651547	1.61386	1.58955			1115	0.254449	1.22533	1.03534	0.466726
	1120	0.758164	0.679425	1.60912	1.62526			1120	0.286304	1.21656	1.06861	0.451225
	1125	0.780268	0.708905	1.60088	1.65765			1125	0.323055	1.20575	1.10169	0.438768
	1130	0.803878	0.739667	1.58926	1.68654			1130	0.364409	1.19312	1.13454	0.429367
	1135	0.828901	0.771484	1.57439	1.7118			1135	0.410087	1.17875	1.16703	0.423048
	1140	0.855104	0.804216	1.55631	1.73332			1140	0.459827	1.16265	1.19895	0.419853
	1145	0.882111	0.837814	1.53504	1.75104			1145	0.513382	1.14469	1.22999	0.419834
	1150	0.909551	0.872223	1.51063	1.7649			1150	0.570482	1.1248	1.25984	0.423028
	1155	0.937639	0.906966	1.48339	1.77481			1155	0.630637	1.10341	1.28863	0.429311
	1160	0.966515	0.94162	1.45364	1.78068			1160	0.693361	1.08096	1.31642	0.438556
	1165	0.996032	0.975964	1.42158	1.7825			1165	0.758245	1.05758	1.3431	0.450692
	1170	1.02575	1.00998	1.38728	1.7803			1170	0.824964	1.03318	1.36835	0.465703
	1175	1.05494	1.04387	1.3507	1.7742			1175	0.893272	1.00743	1.39167	0.483627
	1180	1.08312	1.07765	1.31191	1.7643			1180	0.962835	0.980209	1.4127	0.504433
	1185	1.11101	1.11049	1.27156	1.75053			1185	1.03291	0.952502	1.43199	0.527765
	1190	1.13901	1.14183	1.23017	1.73291			1190	1.10286	0.925011	1.44982	0.553334
	1195	1.16684	1.17157	1.18792	1.71155			1195	1.17227	0.897809	1.46601	0.581019
	1200	1.19351	1.20012	1.1447	1.68672			1200	1.24096	0.87035	1.47993	0.610863
	1205	1.21799	1.22794	1.10034	1.65867			1205	1.30878	0.842024	1.49088	0.642916
	1210	1.24123	1.25411	1.05562	1.62743			1210	1.37491	0.814037	1.49958	0.676706
	1215	1.26355	1.27817	1.01104	1.5931			1215	1.43878	0.787005	1.50629	0.711916
	1220	1.28462	1.30013	0.966752	1.55591			1220	1.50003	0.760939	1.51083	0.748394
	1225	1.30361	1.32039	0.922693	1.51618			1225	1.55848	0.735392	1.5127	0.786115
	1230	1.32063	1.33867	0.879226	1.47409			1230	1.61368	0.710761	1.51204	0.824803
	1235	1.3359	1.35467	0.836761	1.42984			1235	1.66515	0.687533	1.50906	0.86415
	1240	1.3493	1.36833	0.795529	1.38369			1240	1.71255	0.665859	1.50375	0.903942
	1245	1.3605	1.37977	0.755651	1.33592			1245	1.75564	0.645682	1.49597	0.94402
	1250	1.36941	1.38896	0.717342	1.28681			1250	1.79413	0.627141	1.48572	0.984165
	1255	1.37615	1.39574	0.68091	1.23659			1255	1.8277	0.610563	1.47317	1.0241
	1260	1.38073	1.40007	0.646584	1.18555			1260	1.85609	0.596132	1.4584	1.0636
	1265	1.38304	1.40199	0.61452	1.13397			1265	1.87912	0.583907	1.44143	1.10245
	1270	1.38288	1.40165	0.584802	1.08217			1270	1.89668	0.573829	1.42221	1.1405
	1275	1.38021	1.3991	0.557574	1.03042			1275	1.90867	0.565968	1.4008	1.17754
	1280	1.37532	1.3942	0.533112	0.978969			1280	1.91488	0.560657	1.37746	1.2133
	1285	1.36834	1.38692	0.51161	0.928087			1285	1.9152	0.558092	1.35238	1.24755
	1290	1.35928	1.37735	0.493159	0.878048			1290	1.90963	0.558293	1.32565	1.28011
	1295	1.34799	1.36572	0.47775	0.829145			1295	1.89825	0.561106	1.29726	1.31087
	1300	1.33417	1.35237	0.465271	0.781687			1300	1.88124	0.566199	1.26708	1.33976
	1305	1.31793	1.33741	0.455793	0.735918			1305	1.85868	0.573605	1.23528	1.36662
	1310	1.30003	1.32046	0.449684	0.691987			1310	1.83046	0.583957	1.20244	1.39111
	1315	1.28087	1.30146	0.447106	0.650082			1315	1.79666	0.59751	1.16891	1.41305
	1320	1.26042	1.28064	0.447981	0.610436			1320	1.75753	0.61407	1.13474	1.43236
	1325	1.23818	1.25858	0.451982	0.573332			1325	1.7135	0.632988	1.09967	1.4491
	1330	1.21353	1.23598	0.458687	0.539062			1330	1.66511	0.653439	1.06336	1.46338
	1335	1.18745	1.2124	0.468445	0.507678			1335	1.61237	0.676123	1.02653	1.47493
	1340	1.16083	1.18749	0.481552	0.479225			1340	1.55538	0.701657	0.989827	1.48348
	1345	1.13385	1.16142	0.497917	0.453834			1345	1.4945	0.729918	0.953435	1.489
	1350	1.10596	1.13485	0.517073	0.431721			1350	1.43034	0.760069	0.917042	1.49166
	1355	1.07672	1.10839	0.538588	0.413065			1355	1.36351	0.79136	0.88041	1.49162
	1360	1.04721	1.0816	0.562765	0.397815			1360	1.29414	0.82449	0.844295	1.48866
	1365	1.0178	1.05452	0.589538	0.386001			1365	1.22264	0.859456	0.808982	1.48274
	1370	0.988451	1.02748	0.618636	0.377686			1370	1.14954	0.895863	0.774492	1.47397
	1375	0.959019	1.00088	0.649706	0.372935			1375	1.0754	0.933173	0.740755	1.46251
	1380	0.929968	0.974704	0.682698	0.371702			1380	1.00063	0.971451	0.708107	1.44835
	1385	0.901616	0.949032	0.717473	0.373943			1385	0.925687	1.0106	0.676782	1.43155
	1390	0.874104	0.924051	0.753803	0.379621			1390	0.851064	1.05036	0.646893	1.41222
	1395	0.847431	0.900045	0.791381	0.388698			1395	0.777311	1.09033	0.618452	1.39054
	1400	0.821743	0.877181	0.829975	0.401097			1400	0.70492	1.13024	0.591566	1.36664
	1405	0.797417	0.855461	0.869454	0.416686			1405	0.634312	1.17007	0.566493	1.34061
	1410	0.774707	0.83496	0.909634	0.435335			1410	0.565935	1.20964	0.543403	1.31259
	1415	0.753725	0.81583	0.950262	0.456916			1415	0.500253	1.24871	0.522371	1.28275
	1420	0.734444	0.798304	0.991022	0.481309			1420	0.437755	1.28685	0.503371	1.25131
	1425	0.716725	0.782673	1.03155	0.508392			1425	0.378941	1.32358	0.486304	1.21854
	1430	0.700915	0.768878	1.07172	0.537954			1430	0.324144	1.35889	0.471393	1.18457
	1435	0.687542	0.756722	1.11151	0.569739			1435	0.273618	1.39295	0.458972	1.14949
	1440	0.676823	0.746196	1.15075	0.603529			1440	0.227675	1.42566	0.449172	1.11346
	1445	0.668668	0.73748	1.18913	0.639142			1445	0.186685	1.45664	0.441917	1.07676
	1450	0.662672	0.730944	1.22622	0.676436			1450	0.151076	1.48525	0.436923	1.03972
	1455	0.658339	0.727	1.26154	0.715273			1455	0.121269	1.51077	0.433844	1.0027
	1460	0.656382	0.72521	1.29523	0.755313			1460	0.0972795	1.53368	0.433135	0.965745
	1465	0.657588	0.725066	1.32746	0.7962			1465	0.0790578	1.55453	0.435289	0.928858
	1470	0.662034	0.726517	1.35809	0.837684			1470	0.0667294	1.57324	0.440336	0.892235
	1475	0.669091	0.729975	1.38666	0.879622			1475	0.0605953	1.58909	0.447847	0.856255
	1480	0.677669	0.736139	1.4125	0.921939			1480	0.0610562	1.60096	0.457091	0.821416
	1485	0.688502	0.74444	1.43584	0.964274			1485	0.0679031	1.60948	0.468529	0.787706
	1490	0.702185	0.754383	1.45687	1.00628			1490	0.0809232	1.61519	0.482531	0.755147
	1495	0.718577	0.765951	1.47545	1.04774			1495	0.100091	1.61794	0.498989	0.723944
	1500	0.736987	0.779483	1.49118	1.08852			1500	0.125512	1.61715	0.517436	0.694436
	1505	0.757311	0.794894	1.504	1.12838			1505	0.157062	1.61278	0.537791	0.666791
	1510	0.779818	0.811824	1.51401	1.16706			1510	0.194454	1.60518	0.560217	0.641065
	1515	0.80439	0.83016	1.52118	1.20433			1515	0.237485	1.59439	0.584623	0.617402
	1520	0.83069	0.84992	1.52538	1.24004			1520	0.285984	1.58025	0.61078	0.595985
	1525	0.858455	0.871053	1.52654	1.274			1525	0.339716	1.56273	0.638505	0.576959
	1530	0.887707	0.893298	1.52475	1.306			1530	0.398315	1.54208	0.667808	0.560384
	1535	0.91834	0.916468	1.52006	1.33588			1535	0.461421	1.51845	0.698612	0.546335
	1540	0.950122	0.94045	1.51248	1.36348			1540	0.528687	1.49192	0.730759	0.534898
	1545	0.982696	0.965202	1.50198	1.38868			1545	0.599778	1.46247	0.764009	0.526174
	1550	1.01571	0.990671	1.48857	1.41139			1550	0.674335	1.43013	0.798122	0.520242
	1555	1.04921	1.01653	1.47243	1.43146			1555	0.751827	1.39528	0.833125	0.517073
	1560	1.08316	1.04249	1.45375	1.44876			1560	0.831724	1.35827	0.869008	0.516635
	1565	1.11736	1.06837	1.43264	1.46321			1565	0.913544	1.31932	0.905633	0.518922
	1570	1.15144	1.09413	1.40915	1.47477			1570	0.996858	1.27848	0.942734	0.523956
	1575	1.1848	1.11984	1.38324	1.48346			1575	1.08129	1.23567	0.979917	0.531786
	1580	1.21692	1.14555	1.35492	1.48928			1580	1.16643	1.19084	1.0168	0.542445
	1585	1.24823	1.17066	1.32465	1.49213			1585	1.25153	1.14483	1.0537	0.555701
	1590	1.27906	1.19463	1.29284	1.49194			1590	1.33587	1.09835	1.09083	0.571337
	1595	1.30921	1.21731	1.25968	1.48871			1595	1.41892	1.05168	1.12807	0.589256
	1600	1.33795	1.23889	1.2251	1.48257			1600	1.50034	1.00463	1.16488	0.609481
	1605	1.3641	1.25992	1.18885	1.47372			1605	1.57997	0.956585	1.20041	0.632146
	1610	1.38767	1.2801	1.15123	1.4622			1610	1.65722	0.908005	1.23468	0.657064
	1615	1.40963	1.29854	1.11294	1.44791			1615	1.7312	0.860158	1.26833	0.683796
	1620	1.43004	1.31494	1.07432	1.43093			1620	1.80134	0.813543	1.30139	0.712117
	1625	1.44823	1.32954	1.03533	1.41145			1625	1.86735	0.767954	1.33337	0.742002
	1630	1.46308	1.34291	0.995719	1.38974			1630	1.92914	0.722783	1.36342	0.773537
	1635	1.47517	1.35447	0.956034	1.36583			1635	1.98604	0.678913	1.39192	0.806351
	1640	1.48475	1.36388	0.916648	1.33981			1640	2.03753	0.636921	1.41901	0.840156
	1645	1.49161	1.37116	0.87771	1.31189			1645	2.08328	0.596935	1.44448	0.874792
	1650	1.49529	1.37649	0.83925	1.28226			1650	2.12309	0.558845	1.46796	0.910159
	1655	1.4959	1.37972	0.801539	1.25111			1655	2.15661	0.523011	1.48946	0.946013
	1660	1.49355	1.38069	0.764844	1.21859			1660	2.18352	0.48978	1.50898	0.982104
	1665	1.48821	1.37941	0.729345	1.1849			1665	2.20358	0.459325	1.52643	1.01823
	1670	1.47972	1.37594	0.695148	1.15026			1670	2.21668	0.431679	1.54163	1.05423
	1675	1.468	1.37037	0.662377	1.11489			1675	2.22271	0.406908	1.55443	1.08992
	1680	1.45328	1.36257	0.631277	1.07898			1680	2.22149	0.385316	1.56491	1.12506
	1685	1.43572	1.35252	0.602052	1.04272			1685	2.21293	0.367118	1.57306	1.15941
	1690	1.41537	1.34024	0.574833	1.00633			1690	2.19701	0.352402	1.57885	1.19278
	1695	1.3922	1.3259	0.549684	0.970035			1695	2.17383	0.341123	1.58215	1.22502
	1700	1.36607	1.30972	0.526594	0.934085			1700	2.14355	0.333095	1.58275	1.25603
	1705	1.33713	1.29176	0.505679	0.898683			1705	2.1063	0.328382	1.58066	1.28561
	1710	1.30599	1.27181	0.48725	0.863964			1710	2.06206	0.327429	1.5762	1.31348
	1715	1.27303	1.24984	0.471487	0.830095			1715	2.01098	0.330429	1.5695	1.33944
	1720	1.23835	1.226	0.45841	0.79728			1720	1.95334	0.337277	1.56052	1.36336
	1725	1.20175	1.20068	0.447888	0.765762			1725	1.88958	0.347577	1.54905	1.38521
	1730	1.16289	1.17439	0.439679	0.735807			1730	1.82026	0.360726	1.53473	1.40501
	1735	1.12245	1.14695	0.434029	0.707511			1735	1.74558	0.377074	1.51793	1.42253
	1740	1.08114	1.1182	0.431183	0.680953			1740	1.66579	0.396975	1.49904	1.43756
	1745	1.03919	1.08831	0.431124	0.656286			1745	1.58135	0.420285	1.47811	1.45002
	1750	0.996425	1.05772	0.433632	0.63371			1750	1.49288	0.446468	1.45494	1.45994
	1755	0.953072	1.02663	0.43866	0.613354			1755	1.40091	0.475335	1.42961	1.4673
	1760	0.909692	0.995006	0.44631	0.595281			1760	1.30588	0.506996	1.4024	1.47197
	1765	0.866577	0.963019	0.456539	0.579583			1765	1.20834	0.541289	1.37345	1.47392
	1770	0.823868	0.930931	0.46922	0.566362			1770	1.1089	0.577894	1.34279	1.47319
	1775	0.781703	0.899008	0.484216	0.555706			1775	1.00821	0.616477	1.31047	1.46981
	1780	0.740514	0.867327	0.501518	0.547644			1780	0.906814	0.656971	1.27672	1.46376
	1785	0.700672	0.836007	0.521078	0.542198			1785	0.805296	0.699238	1.24177	1.45507
	1790	0.662428	0.805233	0.542789	0.539394			1790	0.704272	0.743033	1.20576	1.44378
	1795	0.625921	0.775258	0.566485	0.539258			1795	0.604393	0.788004	1.16876	1.42999
	1800	0.591168	0.746403	0.591935	0.54182			1800	0.506342	0.833682	1.13078	1.41384
	1805	0.558467	0.718798	0.619043	0.54705			1805	0.410698	0.879874	1.09205	1.39543
	1810	0.52842	0.692374	0.647854	0.55485			1810	0.317941	0.92667	1.05296	1.37475
	1815	0.501395	0.667195	0.678303	0.565146			1815	0.228599	0.973957	1.01381	1.35189
	1820	0.477509	0.643466	0.710208	0.577888			1820	0.14325	1.0214	0.974712	1.32701
	1825	0.456621	0.621537	0.743269	0.593053			1825	0.0625269	1.06844	0.935627	1.30033
	1830	0.438416	0.601854	0.777105	0.610632			1830	-0.012914	1.11436	0.896417	1.27214
	1835	0.42342	0.584304	0.811743	0.630458			1835	-0.0827157	1.15929	0.857511	1.24251
	1840	0.412211	0.568719	0.847247	0.652342			1840	-0.146574	1.20338	0.819377	1.21149
	1845	0.404894	0.55521	0.883459	0.676158			1845	-0.204079	1.24642	0.782188	1.17926
	1850	0.401178	0.54412	0.920037	0.701839			1850	-0.254736	1.2878	0.745867	1.14611
	1855	0.400975	0.535632	0.956753	0.729266			1855	-0.298164	1.32716	0.710481	1.11228
	1860	0.404679	0.529597	0.993619	0.758226			1860	-0.334181	1.36464	0.676419	1.07786
	1865	0.412373	0.526039	1.03051	0.788547			1865	-0.362558	1.40008	0.643877	1.04305
	1870	0.423945	0.525078	1.06722	0.820081			1870	-0.383054	1.43319	0.612933	1.00807
	1875	0.439162	0.52688	1.1035	0.852691			1875	-0.395441	1.46363	0.583603	0.973174
	1880	0.458113	0.531383	1.13927	0.886175			1880	-0.399649	1.49136	0.556106	0.938533
	1885	0.480886	0.538496	1.17446	0.920321			1885	-0.395667	1.51639	0.53067	0.904308
	1890	0.507412	0.5482	1.20895	0.954942			1890	-0.383482	1.53861	0.507431	0.870687
	1895	0.537471	0.560542	1.24254	0.989867			1895	-0.363083	1.55783	0.486432	0.837889
	1900	0.570685	0.575641	1.27499	1.02495			1900	-0.334454	1.57374	0.467627	0.806157
	1905	0.606843	0.593481	1.30616	1.06001			1905	-0.297689	1.58623	0.451077	0.775679
	1910	0.646162	0.613755	1.33612	1.09479			1910	-0.253108	1.5956	0.4371	0.746537
	1915	0.688651	0.636262	1.36485	1.12907			1915	-0.201	1.60202	0.425889	0.718847
	1920	0.734041	0.660946	1.39222	1.16268			1920	-0.141596	1.60541	0.417469	0.692774
	1925	0.781787	0.687904	1.41798	1.19549			1925	-0.0750638	1.60552	0.4117	0.668533
	1930	0.831087	0.717365	1.44178	1.22742			1930	-0.00151987	1.60187	0.408288	0.646383
	1935	0.88177	0.749148	1.46358	1.25827			1935	0.0786278	1.59461	0.407312	0.626422
	1940	0.934409	0.782579	1.48371	1.28775			1940	0.164634	1.58455	0.409288	0.608556
	1945	0.989036	0.817306	1.50225	1.31566			1945	0.255931	1.57205	0.414407	0.592804
	1950	1.04505	0.853358	1.51899	1.34188			1950	0.352162	1.55697	0.422479	0.579315
	1955	1.10124	0.891143	1.53346	1.36643			1955	0.453185	1.5386	0.432933	0.568367
	1960	1.15691	0.930713	1.54543	1.38924			1960	0.558608	1.51678	0.445517	0.560095
	1965	1.21285	0.971184	1.55539	1.41001			1965	0.66745	1.49261	0.460835	0.554275
	1970	1.26898	1.0122	1.56343	1.42859			1970	0.779033	1.46649	0.478981	0.550866
	1975	1.32465	1.05376	1.56936	1.44493			1975	0.892893	1.43831	0.499683	0.549954
	1980	1.37884	1.09611	1.57287	1.45907			1980	1.00868	1.40765	0.522444	0.551688
	1985	1.43167	1.13876	1.57414	1.47084			1985	1.12562	1.3751	0.547435	0.555941
	1990	1.48305	1.18133	1.57329	1.48016			1990	1.24296	1.34109	0.574691	0.562619
	1995	1.53257	1.22366	1.57028	1.48699			1995	1.36012	1.30576	0.604046	0.571686
	2000	1.57969	1.2657	1.56503	1.49134			2000	1.47654	1.2691	0.635219	0.583137

## Sheet: Fig.4C
Fig.4B Left panel	Time (s)	Blue line	Light blue line	Red line	Light red line	Fig.4B Right panel	Time (s)	Blue line	Light blue line	Red line	Light red line
	0	0.870148	1.17803	1.39011	1.39329		0	1.71543	0.868004	1.44078	1.57101
	30	0.986653	0.902143	1.38939	0.815649		30	1.61137	0.660702	1.49938	1.71756
	60	1.27258	1.16428	1.38047	1.29794		60	1.82318	0.776148	1.33894	1.7211
	90	0.746951	0.828769	1.80884	1.24381		90	1.5229	0.919839	1.15163	2.17799
	120	0.721083	0.940824	1.43598	1.16933		120	1.00708	0.757011	1.12528	1.65595
	150	1.17787	1.04712	1.29094	1.3872		150	1.49332	0.85318	0.97756	1.44893
	180	1.23108	0.998047	1.2369	1.20148		180	1.44814	1.11727	1.2152	1.61739
	210	1.34061	1.31053	1.26163	1.23492		210	1.53225	1.23336	1.3485	1.71436
	240	1.40765	1.82634	1.59101	1.57124		240	1.17402	1.50845	0.819483	1.67438
	270	1.74647	1.39605	0.991579	1.16379		270	1.06749	1.27402	0.745431	1.48856
	300	1.47746	1.43857	1.1943	1.18984		300	1.16032	1.65229	0.976648	1.22242
	330	0.996261	1.24149	1.03071	0.994346		330	1.56404	1.12731	1.03628	1.29
	360	0.996417	0.920518	1.14335	1.1721		360	1.13136	0.877573	1.16381	0.964063
	390	0.914243	0.931553	1.30768	1.41492		390	1.39551	0.940099	1.09068	0.969018
	420	1.08787	1.17915	1.15154	1.38017		420	0.896167	1.14549	0.88974	1.12299
	450	1.18341	1.03673	1.33388	1.14457		450	0.558528	1.31693	0.751198	1.28932
	480	1.00114	0.933944	1.11969	1.16859		480	0.525808	1.16926	1.0254	0.552446
	510	0.859238	0.946578	0.751196	1.09763		510	0.509909	0.92766	0.975851	0.305414
	540	1.06283	0.911733	0.620174	0.691473		540	0.520201	0.820647	0.980444	0.295165
	570	0.722216	0.67022	0.773761	0.83874		570	0.564758	1.064	0.782782	0.523794
	600	0.729376	0.539777	0.575233	0.653776		600	0.61552	1.06288	0.750401	0.49868
	630	0.653542	0.729195	0.637818	0.7288		630	0.723622	0.97406	0.690505	0.712784
	660	0.510817	0.898306	0.918789	0.934105		660	0.837306	0.8047	0.716196	0.856473
	690	0.788611	0.8641	0.992686	0.908413		690	1.39519	0.733256	0.65695	1.51158
	720	0.927105	0.856275	0.482047	0.897872		720	1.75406	0.688757	0.575159	1.75434
	750	0.884469	0.629134	0.375598	0.829501		750	1.59362	0.689089	1.06157	1.06138
	780	1.27275	1.00732	0.62163	0.937978		780	0.746349	0.97614	1.02475	1.59579
	810	1.17039	0.962077	0.848561	1.27595		810	0.605253	0.720179	0.88738	1.8446
	840	0.985195	1.13151	0.845096	1.09616		840	0.993678	0.996233	0.898789	1.87116
	870	1.26753	1.09444	0.836725	0.724926		870	0.794618	1.14693	1.02356	1.6397
	900	1.2096	1.03641	0.695148	0.51149		900	1.03823	1.43972	0.610675	1.08227
	930	1.03792	1.17739	0.740453	0.363468		930	1.6151	1.29332	1.02475	0.530872
	960	1.16485	0.960325	0.846377	0.673733		960	1.4061	1.29396	0.816862	0.427189
	990	1.09764	0.685884	1.153	1.1564		990	0.838552	0.861472	0.951744	0.40771
	1020	0.855502	0.896069	0.738094	1.04257		1020	0.537321	0.742034	0.865622	0.65545
	1050	0.972827	1.01323	0.707697	1.02022		1050	0.475645	1.08314	1.02855	0.908145
	1080	0.647514	0.979352	0.941732	1.00359		1080	0.786843	0.912185	1.10666	1.06599
	1110	0.726291	0.857067	0.643467	0.648602		1110	1.21048	0.897832	1.19069	0.754546
	1140	0.920752	0.886478	0.918061	1.02852		1140	1.21983	1.2391	1.10706	0.566971
	1170	0.928238	0.976948	1.19522	1.19335		1170	0.563188	1.26813	1.06958	0.477445
	1200	1.00733	0.890314	0.929344	1.31051		1200	0.612081	0.990645	1.095	0.528041
	1230	1.05663	1.07716	0.966656	1.19225		1230	0.714576	0.903739	1.0625	0.715247
	1260	1.10351	0.723594	1.20596	1.10281		1260	0.906782	0.784441	1.15373	0.658989
	1290	0.894063	0.836441	1.63577	1.07157		1290	0.991809	0.880928	1.30696	0.573342
	1320	0.852078	1.19497	1.37246	0.7288		1320	0.747894	1.03578	1.18702	0.581496
	1350	0.952479	1.14798	1.04	0.735822		1350	0.507118	0.83995	1.01884	0.518471
	1380	0.966643	1.25315	0.677678	0.576535		1380	0.63391	0.839784	0.831406	0.255866
	1410	0.988775	1.23621	0.813243	0.559165		1410	0.634209	1.27053	0.991716	0.228629
	1440	0.774122	0.700896	0.798321	0.762431		1440	0.757887	0.738678	1.03457	0.199608
	1470	0.851271	0.955376	0.644005	0.759666		1470	0.521447	0.883161	0.92578	0.195361

## Sheet: Fig.4F
Fig.4F	Period_Simulation (s)	Period_Experiment (s)					Period_Simulation (s)	Period_Experiment (s)
	505	500				Minimum	53.6283	121.622
	378.75	500				25% Percentile	336.667	300
	432.857	346.154				Median	432.857	375
	432.857	236.842				75% Percentile	432.857	450
	432.857	500				Maximum	505	500
	432.857	409.091
	336.667	500				Mean	410.453	366.593
	432.857	375				Std. Deviation	64.4866	93.4704
	432.857	500
	505	250
	378.75	500
	336.667	375
	336.667	375
	505	225
	432.857	375
	432.857	500
	336.667	264.706
	432.857	500
	336.667	500
	432.857	409.091
	432.857	409.091
	336.667	500
	505	450
	432.857	264.706
	432.857	500
	336.667	450
	432.857	500
	432.857	450
	432.857	500
	505	450
	432.857	500
	288.571	250
	505	409.091
	378.75	375
	378.75	500
	432.857	500
	432.857	409.091
	432.857	346.154
	432.857	500
	432.857	500
	432.857	300
	505	500
	505	500
	432.857	500
	336.667	375
	505	375
	505	500
	336.667	500
	336.667	409.091
	505	500
	432.857	409.091
	432.857	500
	378.75	500
	336.667	450
	336.667	400
	336.667	375
	432.857	450
	432.857	500
	356.471	500
	336.667	450
	432.857	500
	505	450
	432.857	450
	432.857	450
	432.857	409.091
	432.857	375
	432.857	375
	505	450
	432.857	500
	432.857	375
	432.857	230.769
	432.857	321.429
	505	450
	432.857	450
	432.857	500
	432.857	409.091
	432.857	500
	432.857	321.429
	336.667	400
	356.471	500
	432.857	409.091
	432.857	375
	505	500
	432.857	409.091
	378.75	346.154
	336.667	375
	336.667	500
	505	375
	378.75	500
	336.667	352.941
	432.857	300
	336.667	321.429
	378.75	333.333
	336.667	500
	505	346.154
	432.857	281.25
	432.857	375
	432.857	409.091
	336.667	500
	505	375
	432.857	500
	336.667	300
	378.75	375
	432.857	428.571
	336.667	409.091
	336.667	450
	432.857	375
	336.667	346.154
	378.75	346.154
	336.667	450
	432.857	450
	505	500
	336.667	321.429
	336.667	375
	336.667	375
	378.75	409.091
	336.667	500
	432.857	500
	505	500
	432.857	375
	432.857	375
	53.6283	375
	432.857	450
	432.857	375
	505	450
	505	500
	505	321.429
	336.667	409.091
	432.857	346.154
	432.857	450
	336.667	214.286
	336.667	250
	432.857	500
	505	352.941
	336.667	450
	505	236.842
	505	428.571
	336.667	500
	432.857	409.091
	336.667	450
	432.857	204.545
	432.857	409.091
	432.857	500
	505	450
	432.857	300
	336.667	346.154
	336.667	300
	454.5	409.091
	432.857	500
	275.455	346.154
	404	375
	336.667	428.571
	505	500
	505	409.091
	252.5	346.154
	432.857	321.429
	432.857	450
	336.667	409.091
	505	500
	336.667	346.154
	505	450
	454.5	500
	505	375
	432.857	375
	336.667	500
	336.667	409.091
	432.857	375
	454.5	281.25
	505	375
	432.857	500
	336.667	409.091
	432.857	500
	505	321.429
	356.471	375
	432.857	409.091
	336.667	375
	336.667	409.091
	336.667	500
	505	409.091
	505	375
	336.667	300
	432.857	375
	432.857	500
	336.667	500
	336.667	428.571
	336.667	500
	505	409.091
	336.667	450
	432.857	375
	432.857	450
	432.857	450
	432.857	346.154
	336.667	346.154
	432.857	321.429
	432.857	500
	432.857	500
	432.857	500
	432.857	375
	432.857	500
	432.857	500
	432.857	375
	288.571	500
	505	500
	336.667	409.091
	505	375
	432.857	450
	505	500
	432.857	375
	432.857	500
	336.667	375
	432.857	450
	336.667	375
	378.75	500
	336.667	500
	378.75	500
	505	321.429
	432.857	409.091
	336.667	500
	336.667	409.091
	432.857	346.154
	432.857	250
	336.667	214.286
	318.947	500
	505	236.842
	336.667	352.941
	432.857	450
	432.857	428.571
	432.857	450
	505	500
	432.857	409.091
	505	500
	432.857	204.545
	336.667	450
	432.857	409.091
	505	500
	432.857	450
	432.857	346.154
	432.857	300
	432.857	300
	432.857	450
	432.857	409.091
	432.857	500
	432.857	346.154
	505	409.091
	378.75	500
	432.857	428.571
	336.667	375
	356.471	409.091
	432.857	500
	432.857	346.154
	432.857	321.429
	336.667	450
	505	346.154
	432.857	450
	356.471	500
	336.667	500
	336.667	409.091
	432.857	346.154
	432.857	500
	432.857	450
	432.857	375
	336.667	375
	432.857	409.091
	505	500
	432.857	409.091
	336.667	409.091
	432.857	375
	336.667	500
	505	409.091
	432.857	500
	336.667	409.091
	432.857	500
	336.667	500
	505	450
	505	375
	505	375
	336.667	500
	432.857	500
	505	500
	432.857	500
	336.667	409.091
	356.471	321.429
	505	375
	336.667	300
	505	450
	432.857	346.154
	432.857	346.154
	432.857	409.091
	336.667	409.091
	432.857	346.154
	432.857	321.429
	432.857	375
	432.857	346.154
	432.857	264.706
	336.667	450
	432.857	375
	336.667	500
	432.857	321.429
	336.667	346.154
	505	409.091
	336.667	300
	432.857	375
	432.857	236.842
	432.857	450
	336.667	409.091
	378.75	500
	336.667	352.941
	432.857	409.091
	336.667	300
	336.667	346.154
	336.667	409.091
	336.667	500
	356.471	264.706
	336.667	500
	432.857	375
	505	321.429
	336.667	264.706
	336.667	375
	432.857	500
	336.667	409.091
	336.667	264.706
	505	500
	432.857	500
	336.667	375
	336.667	375
	336.667	375
	336.667	250
	336.667	500
	505	346.154
	336.667	236.842
	505	321.429
	336.667	450
	432.857	236.842
	432.857	281.25
	432.857	375
	336.667	500
		321.429
		409.091
		236.842
		409.091
		300
		500
		300
		500
		346.154
		450
		195.652
		500
		409.091
		375
		375
		500
		346.154
		281.25
		500
		321.429
		346.154
		264.706
		236.842
		500
		375
		346.154
		375
		346.154
		300
		195.652
		321.429
		375
		409.091
		409.091
		214.286
		375
		500
		346.154
		375
		500
		160.714
		375
		321.429
		300
		321.429
		500
		346.154
		500
		450
		409.091
		236.842
		500
		250
		375
		321.429
		375
		250
		375
		264.706
		281.25
		500
		300
		195.652
		450
		409.091
		281.25
		375
		450
		346.154
		450
		500
		409.091
		500
		375
		300
		375
		409.091
		321.429
		500
		195.652
		500
		375
		409.091
		375
		500
		300
		409.091
		500
		500
		214.286
		450
		204.545
		300
		264.706
		225
		346.154
		214.286
		236.842
		240
		300
		500
		281.25
		225
		450
		450
		500
		346.154
		500
		450
		375
		409.091
		264.706
		450
		321.429
		264.706
		187.5
		214.286
		236.842
		346.154
		321.429
		450
		160.714
		450
		500
		375
		400
		409.091
		409.091
		321.429
		264.706
		272.727
		500
		281.25
		150
		500
		428.571
		236.842
		346.154
		500
		500
		346.154
		230.769
		240
		346.154
		230.769
		321.429
		500
		346.154
		250
		150
		236.842
		321.429
		300
		264.706
		375
		281.25
		428.571
		409.091
		264.706
		409.091
		409.091
		450
		260.87
		346.154
		500
		225
		315.789
		450
		285.714
		250
		500
		500
		500
		500
		333.333
		346.154
		409.091
		450
		321.429
		450
		450
		321.429
		346.154
		204.545
		281.25
		375
		485
		436.5
		291
		485
		485
		291
		396.818
		181.875
		436.5
		342.353
		198.409
		396.818
		436.5
		242.5
		311.786
		311.786
		436.5
		256.765
		253.043
		485
		485
		363.75
		311.786
		396.818
		485
		485
		436.5
		436.5
		291
		272.812
		363.75
		485
		256.765
		436.5
		436.5
		436.5
		363.75
		335.769
		306.316
		436.5
		396.818
		396.818
		396.818
		291
		242.5
		291
		396.818
		306.316
		436.5
		396.818
		335.769
		363.75
		485
		363.75
		436.5
		311.786
		272.812
		363.75
		485
		291
		311.786
		363.75
		272.812
		363.75
		396.818
		363.75
		311.786
		485
		485
		485
		363.75
		291
		335.769
		396.818
		335.769
		311.786
		485
		335.769
		272.812
		436.5
		272.812
		396.818
		436.5
		335.769
		323.333
		485
		485
		272.812
		436.5
		485
		291
		363.75
		485
		311.786
		291
		272.812
		485
		335.769
		291
		436.5
		436.5
		242.5
		436.5
		311.786
		198.409
		415.714
		436.5
		396.818
		311.786
		198.409
		363.75
		485
		363.75
		363.75
		335.769
		436.5
		291
		485
		363.75
		272.812
		396.818
		256.765
		363.75
		242.5
		415.714
		277.143
		485
		311.786
		291
		335.769
		485
		396.818
		256.765
		335.769
		485
		363.75
		436.5
		264.545
		272.812
		346.154
		321.429
		285.714
		204.545
		300
		375
		264.706
		352.941
		281.25
		250
		281.25
		300
		409.091
		264.706
		236.842
		250
		450
		214.286
		225
		321.429
		166.667
		204.545
		300
		166.667
		225
		173.077
		160.714
		166.667
		264.706
		214.286
		375
		450
		300
		300
		300
		450
		409.091
		500
		346.154
		346.154
		187.5
		300
		264.706
		321.429
		222.222
		236.842
		300
		375
		321.429
		285.714
		500
		346.154
		214.286
		155.172
		281.25
		214.286
		300
		346.154
		300
		204.545
		346.154
		187.5
		281.25
		346.154
		150
		321.429
		333.333
		409.091
		321.429
		409.091
		300
		264.706
		121.622
		346.154
		321.429
		321.429
		264.706
		409.091
		321.429
		346.154
		264.706
		375
		352.941
		500
		450
		236.842
		375
		315.789
		450
		346.154
		333.333
		315.789
		300
		160.714
		193.548
		400
		264.706
		250
		222.222
		250
		272.727
		346.154
		409.091
		281.25
		450
		173.077
		500
		285.714
		281.25
		206.897
		409.091
		375
		214.286
		236.842
		132.353
		206.897
		195.652
		240
		250
		204.545
		272.727
		352.941
		409.091
		272.727
		300
		300
		225
		346.154
		500
		346.154
		281.25
		204.545
		260.87
		450
		450
		300
		281.25
		300
		225
		300
		375
		214.286
		180
		375
		500
		300
		409.091
		428.571
		236.842
		375
		346.154
		333.333
		375
		236.842
		375
		230.769
		346.154
		346.154
		250
		500
		264.706
		180
		500
		264.706
		409.091
		250
		166.667
		204.545
		281.25
		409.091
		321.429
		409.091
		450
		409.091
		281.25
		428.571
		214.286
		321.429
		236.842
		321.429
		236.842
		264.706
		333.333
		214.286
		500
		236.842
		375
		500
		375
		500
		346.154
		200
		409.091
		250
		250
		375
		300
		409.091
		333.333
		409.091
		315.789
		300
		409.091
		315.789
		300
		500
		375
		321.429
		195.652
		500
		225
		375
		285.714
		285.714
		260.87
		409.091
		409.091
		400
		346.154
		250
		409.091
		260.87
		321.429
		428.571
		346.154
		346.154
		409.091
		321.429
		428.571
		214.286
		321.429
		236.842
		281.25
		450
		195.652
		300
		264.706
		187.5
		321.429
		346.154
		300
		450
		321.429
		375

## Sheet: Fig.4G
Fig4G Left panel	Distance (um)	Correlation coefficient	Standard Error		Fig4G Right panel	Distance (um)	Correlation coefficient	Standard Error
	500	0.499944	0.0722369			500	0.37242	0.0632571
	1000	0.265102	0.0637721			1000	0.224623	0.0209277
	1500	0.0381076	0.0523663			1500	0.137922	0.0196575
	2000	-0.0696296	0.0475397			2000	0.124676	0.0190437
	2500	-0.132001	0.0397485			2500	0.0735448	0.0177311
	3000	-0.138209	0.0376101			3000	0.0756153	0.016286
	3500	-0.0620517	0.0380586			3500	0.0472773	0.0160119
	4000	-0.0583697	0.0369325			4000	0.0452413	0.0149744
	4500	-0.00255346	0.0333851			4500	0.030247	0.0151289
	5000	0.0159763	0.0317405			5000	0.0232058	0.0147213
	5500	-0.00286835	0.0299237			5500	0.0217648	0.014307
	6000	0.00593476	0.0310346			6000	0.0187389	0.0141306
	6500	-0.00772982	0.0303683			6500	0.00550892	0.0142407
	7000	0.0095421	0.0294104			7000	0.00377726	0.0141011
	7500	-0.0226299	0.0286848			7500	-0.0018781	0.0140166
	8000	0.0171485	0.0279699			8000	0.00246041	0.0141709
	8500	0.0290253	0.0281549			8500	0.0093776	0.0143668
	9000	0.00830097	0.0276811			9000	-0.00503137	0.0146755
	9500	0.0276002	0.0274336			9500	-0.00873874	0.0143994

## Sheet: Fig.5E
Fig. 5E STICS vector magnitudes			Ctrl	Cyto			Ctrl	Bleb			Ctrl	Ytreat
		Minimum	0.00516568	0.00239724		Minimum	0.000235792	0.00028896		Minimum	0.00203723	0.000455964
		25% Percentile	0.0819614	0.0324583		25% Percentile	0.0391989	0.0342836		25% Percentile	0.0317408	0.0169535
		Median	0.126185	0.0501315		Median	0.0760824	0.0593348		Median	0.0458787	0.0253096
		75% Percentile	0.1811	0.0706437		75% Percentile	0.140899	0.109769		75% Percentile	0.0650426	0.0366858
		Maximum	0.5	0.5		Maximum	0.5	0.5		Maximum	0.5	0.5
		Mean	0.139687	0.0603183		Mean	0.100023	0.0801658		Mean	0.0517849	0.0297484
		Std. Deviation	0.0779194	0.0481276		Std. Deviation	0.0802981	0.0647176		Std. Deviation	0.0305912	0.0238543
		P value	<0.001			P value	<0.001			P value	<0.001

[truncated: 17 more sheets: Fig.5F, Fig.S2A, Fig.S2C, Fig.S3A, Fig.S3B, Fig.S3C, Fig.S4C, Fig.S4E&F, Fig.S5B, Fig.S5C, Fig. S5D, Fig.S6A&C, Fig.S7B, Fig.S8A&B, Fig.S10B&C, Fig.S11B, Fig.S11C]
